# Supplementary material for: Multiregional single-cell dissection of tumor and immune cells reveals stable lock-and-key features in liver cancer
Source: Nat Commun. 2022 Dec 7;13:7533. doi: 10.1038/s41467-022-35291-5 (PMC9729309; doi:10.1038/s41467-022-35291-5)
Supplement: Supplementary file 4 — Supplementary Data1 [file 41467_2022_35291_MOESM4_ESM.xlsx]

## Sheet: Sheet1
Supplementary Data 1. Gene set enrichment analysis of malignant cells or TAMs in tumor samples with or without the two pairs of interactions (LGALS9-SLC1A5, SPP1-PTGER4).
Cell type	Name	Sizea	NESb	NOM p-valc	FDR q-val	Database	Enrichment Groupd
Malignant	HALLMARK_INTERFERON_ALPHA_RESPONSE	28	1.64975	0.0367965	0.47266	Hallmarks	with pair
	HALLMARK_INTERFERON_GAMMA_RESPONSE	55	1.56906	0.0462555	0.418095	Hallmarks	with pair
	HALLMARK_COAGULATION	62	-1.86184	0.0100806	0.026741	Hallmarks	without pair
TAMs	HALLMARK_OXIDATIVE_PHOSPHORYLATION	54	1.67763	0.0227743	0.0883933	Hallmarks	with pair
	GSE14000_TRANSLATED_RNA_VS_MRNA_4H_LPS_DC_DN	41	1.94	0.002	0.806	Immunologic signatures	with pair
	GSE2405_0H_VS_9H_A_PHAGOCYTOPHILUM_STIM_NEUTROPHIL_DN	94	1.92	0.002	0.366	Immunologic signatures	with pair
	GSE39820_TGFBETA1_VS_TGFBETA3_IN_IL6_TREATED_CD4_TCELL_DN	22	1.91	0.004	0.297	Immunologic signatures	with pair
	GSE10325_LUPUS_BCELL_VS_LUPUS_MYELOID_UP	25	1.83	0.006	0.298	Immunologic signatures	with pair
	GSE3720_UNSTIM_VS_LPS_STIM_VD2_GAMMADELTA_TCELL_UP	36	1.83	0.008	0.326	Immunologic signatures	with pair
	GSE14000_TRANSLATED_RNA_VS_MRNA_16H_LPS_DC_DN	43	1.78	0.008	0.354	Immunologic signatures	with pair
	GSE2405_0H_VS_24H_A_PHAGOCYTOPHILUM_STIM_NEUTROPHIL_UP	89	1.87	0.009	0.402	Immunologic signatures	with pair
	GSE22886_NAIVE_TCELL_VS_NKCELL_UP	30	1.93	0.01	0.469	Immunologic signatures	with pair
	GSE34156_NOD2_LIGAND_VS_TLR1_TLR2_LIGAND_24H_TREATED_MONOCYTE_DN	24	1.84	0.01	0.319	Immunologic signatures	with pair
	GSE39820_TGFBETA1_IL6_VS_TGFBETA1_IL6_IL23A_TREATED_CD4_TCELL_DN	29	1.74	0.011	0.41	Immunologic signatures	with pair
	GSE29618_MONOCYTE_VS_MDC_DAY7_FLU_VACCINE_DN	65	1.86	0.012	0.269	Immunologic signatures	with pair
	GSE22886_NAIVE_TCELL_VS_DC_UP	55	1.87	0.013	0.343	Immunologic signatures	with pair
	GSE21670_UNTREATED_VS_TGFB_IL6_TREATED_CD4_TCELL_DN	32	1.78	0.014	0.377	Immunologic signatures	with pair
	GSE9960_HEALTHY_VS_GRAM_POS_SEPSIS_PBMC_UP	35	1.65	0.014	0.578	Immunologic signatures	with pair
	GSE10325_LUPUS_CD4_TCELL_VS_LUPUS_MYELOID_UP	25	1.78	0.018	0.395	Immunologic signatures	with pair
	GSE14000_TRANSLATED_RNA_VS_MRNA_DC_DN	50	1.86	0.019	0.306	Immunologic signatures	with pair
	GSE5099_DAY3_VS_DAY7_MCSF_TREATED_MACROPHAGE_UP	44	1.62	0.019	0.589	Immunologic signatures	with pair
	GSE45837_WT_VS_GFI1_KO_PDC_DN	36	1.7	0.02	0.496	Immunologic signatures	with pair
	GSE3720_LPS_VS_PMA_STIM_VD1_GAMMADELTA_TCELL_DN	39	1.73	0.021	0.438	Immunologic signatures	with pair
	GSE9006_TYPE_1_DIABETES_AT_DX_VS_4MONTH_POST_DX_PBMC_DN	29	1.7	0.021	0.464	Immunologic signatures	with pair
	GSE34156_NOD2_LIGAND_VS_NOD2_AND_TLR1_TLR2_LIGAND_24H_TREATED_MONOCYTE_DN	25	1.73	0.022	0.423	Immunologic signatures	with pair
	GSE10239_NAIVE_VS_KLRG1HIGH_EFF_CD8_TCELL_UP	47	1.66	0.022	0.586	Immunologic signatures	with pair
	GSE41978_ID2_KO_VS_ID2_KO_AND_BIM_KO_KLRG1_LOW_EFFECTOR_CD8_TCELL_DN	78	1.8	0.023	0.385	Immunologic signatures	with pair
	GSE26156_DOUBLE_POSITIVE_VS_CD4_SINGLE_POSITIVE_THYMOCYTE_UP	59	1.7	0.023	0.482	Immunologic signatures	with pair
	GSE5542_IFNG_VS_IFNA_TREATED_EPITHELIAL_CELLS_24H_DN	32	1.56	0.024	0.717	Immunologic signatures	with pair
	GSE5099_CLASSICAL_M1_VS_ALTERNATIVE_M2_MACROPHAGE_UP	56	1.61	0.025	0.641	Immunologic signatures	with pair
	GSE10239_NAIVE_VS_MEMORY_CD8_TCELL_DN	34	1.57	0.025	0.738	Immunologic signatures	with pair
	GSE13485_DAY3_VS_DAY7_YF17D_VACCINE_PBMC_UP	26	1.65	0.026	0.576	Immunologic signatures	with pair
	GSE34156_UNTREATED_VS_24H_TLR1_TLR2_LIGAND_TREATED_MONOCYTE_DN	22	1.65	0.027	0.559	Immunologic signatures	with pair
	GSE37605_TREG_VS_TCONV_C57BL6_FOXP3_IRES_GFP_DN	23	1.62	0.027	0.586	Immunologic signatures	with pair
	GSE17974_CTRL_VS_ACT_IL4_AND_ANTI_IL12_48H_CD4_TCELL_DN	22	1.59	0.027	0.648	Immunologic signatures	with pair
	GSE41978_KLRG1_HIGH_VS_LOW_EFFECTOR_CD8_TCELL_DN	68	1.78	0.028	0.374	Immunologic signatures	with pair
	GSE42088_UNINF_VS_LEISHMANIA_INF_DC_2H_DN	81	1.75	0.029	0.418	Immunologic signatures	with pair
	GSE15324_ELF4_KO_VS_WT_NAIVE_CD8_TCELL_DN	15	1.64	0.029	0.57	Immunologic signatures	with pair
	GSE22886_NAIVE_CD8_TCELL_VS_NKCELL_UP	26	1.58	0.032	0.684	Immunologic signatures	with pair
	GSE2770_TGFB_AND_IL4_ACT_VS_ACT_CD4_TCELL_2H_UP	62	1.6	0.034	0.648	Immunologic signatures	with pair
	GSE22886_NAIVE_CD4_TCELL_VS_48H_ACT_TH2_UP	28	1.58	0.034	0.68	Immunologic signatures	with pair
	GSE28726_ACT_CD4_TCELL_VS_ACT_VA24NEG_NKTCELL_DN	51	1.48	0.036	1	Immunologic signatures	with pair
	GSE22886_NAIVE_BCELL_VS_DC_UP	25	1.72	0.037	0.434	Immunologic signatures	with pair
	GSE25088_WT_VS_STAT6_KO_MACROPHAGE_UP	28	1.57	0.037	0.727	Immunologic signatures	with pair
	GSE22886_NAIVE_BCELL_VS_NEUTROPHIL_UP	63	1.75	0.039	0.426	Immunologic signatures	with pair
	GSE10239_NAIVE_VS_DAY4.5_EFF_CD8_TCELL_UP	48	1.66	0.039	0.59	Immunologic signatures	with pair
	GSE34156_NOD2_LIGAND_VS_NOD2_AND_TLR1_TLR2_LIGAND_6H_TREATED_MONOCYTE_UP	24	1.64	0.039	0.566	Immunologic signatures	with pair
	GSE3720_UNSTIM_VS_PMA_STIM_VD2_GAMMADELTA_TCELL_UP	58	1.66	0.04	0.582	Immunologic signatures	with pair
	GSE26030_TH1_VS_TH17_RESTIMULATED_DAY15_POST_POLARIZATION_DN	58	1.49	0.041	1	Immunologic signatures	with pair
	GSE3720_UNSTIM_VS_PMA_STIM_VD1_GAMMADELTA_TCELL_UP	38	1.63	0.042	0.582	Immunologic signatures	with pair
	GSE22886_NAIVE_CD8_TCELL_VS_DC_UP	28	1.6	0.042	0.638	Immunologic signatures	with pair
	GSE3982_EFF_MEMORY_CD4_TCELL_VS_NKCELL_UP	35	1.56	0.044	0.732	Immunologic signatures	with pair
	GSE24081_CONTROLLER_VS_PROGRESSOR_HIV_SPECIFIC_CD8_TCELL_UP	30	1.54	0.044	0.759	Immunologic signatures	with pair
	GSE28726_NAIVE_VS_ACTIVATED_CD4_TCELL_UP	45	1.46	0.044	1	Immunologic signatures	with pair
	GSE10325_BCELL_VS_LUPUS_BCELL_UP	16	1.64	0.045	0.568	Immunologic signatures	with pair
	GSE23114_WT_VS_SLE2C1_MOUSE_SPLEEN_B1A_BCELL_DN	22	1.51	0.047	0.911	Immunologic signatures	with pair
	GSE5542_IFNG_VS_IFNA_TREATED_EPITHELIAL_CELLS_6H_DN	22	1.48	0.047	1	Immunologic signatures	with pair
	GSE7764_IL15_TREATED_VS_CTRL_NK_CELL_24H_DN	30	-1.70041	0.00927644	1	Immunologic signatures	without pair
	GSE6259_FLT3L_INDUCED_VS_WT_SPLENIC_DC_33D1_POS_DN	17	-1.60569	0.0233463	1	Immunologic signatures	without pair
	GSE45365_NK_CELL_VS_CD8_TCELL_UP	20	-1.51735	0.0253165	1	Immunologic signatures	without pair
	GSE24814_STAT5_KO_VS_WT_PRE_BCELL_UP	16	-1.62123	0.0275735	1	Immunologic signatures	without pair
	GSE6674_UNSTIM_VS_PL2_3_STIM_BCELL_DN	36	-1.48091	0.0475285	1	Immunologic signatures	without pair
	GSE45365_WT_VS_IFNAR_KO_BCELL_MCMV_INFECTION_UP	25	-1.53096	0.048474	1	Immunologic signatures	without pair
aNumber of genes in the gene set after filtering out those genes not in the expression dataset. bNormalized enrichment score (NES). cNominal p value indicates the statistical significance of the enrichment score. dWith pair or without pair indicates the enrichment of the pathways in samples with or without the two pairs of interactions (LGALS9-SLC1A5, SPP1-PTGER4).
