# Supplementary material for: Multiregional single-cell dissection of tumor and immune cells reveals stable lock-and-key features in liver cancer
Source: Nat Commun. 2022 Dec 7;13:7533. doi: 10.1038/s41467-022-35291-5 (PMC9729309; doi:10.1038/s41467-022-35291-5)
Supplement: Supplementary file 6 — Source Data [file 41467_2022_35291_MOESM6_ESM.xlsx]

## Sheet: Figures 1b and 1c
Cell	tSNE 1	tSNE 2	Sample	Region
AATCGGTAGTTGAGTA-1	23.4334	-21.3087	1CB	B
ACACCAACATTTGCCC-1	17.7439	-23.059	1CB	B
ACACCCTTCAGGCCCA-1	19.1509	-24.9751	1CB	B
ACGAGCCGTCAGCTAT-1	25.0363	-26.7444	1CB	B
AGAGCGAGTTAAAGAC-1	25.3234	-25.2545	1CB	B
AGTGAGGCACGAAATA-1	22.9843	-21.5725	1CB	B
ATAAGAGCAGTGAGTG-1	21.1893	-25.9689	1CB	B
ATCTACTGTCAATGTC-1	24.7926	-20.8388	1CB	B
CACACCTTCACCCTCA-1	23.0932	-22.0081	1CB	B
CACAGTACAGTCGATT-1	22.8044	-21.1581	1CB	B
CATCAAGCAAGTCTAC-1	21.0952	-26.0637	1CB	B
CATTATCAGTCGAGTG-1	21.432	-25.2741	1CB	B
CCTACACGTGCACGAA-1	23.7726	-21.2926	1CB	B
CCTTCCCAGAAACCGC-1	22.391	-22.6043	1CB	B
CCTTCGATCTCGAGTA-1	24.7431	-20.9154	1CB	B
CGATCGGAGGGATACC-1	26.1199	-26.1151	1CB	B
CGATCGGCATTGCGGC-1	24.8149	-25.0056	1CB	B
CGCTGGACACCGGAAA-1	18.313	-23.9896	1CB	B
CGGAGTCTCGGATGTT-1	19.4315	-24.8127	1CB	B
CGGTTAATCATACGGT-1	24.9703	-26.8118	1CB	B
CGTAGGCTCTCAAGTG-1	24.1772	-28.296	1CB	B
CGTGAGCAGGCAGTCA-1	26.7789	-23.5246	1CB	B
CTACACCGTTGTTTGG-1	26.7683	-23.6425	1CB	B
CTACACCTCTCACATT-1	24.4904	-27.0433	1CB	B
CTGATAGTCCGAACGC-1	21.3025	-25.199	1CB	B
CTGATCCGTGAGCGAT-1	21.3609	-25.3083	1CB	B
CTGGTCTTCTGCTGTC-1	23.196	-21.9447	1CB	B
GAAACTCGTCATGCAT-1	21.5823	-27.1049	1CB	B
GAGGTGAAGCTAGGCA-1	22.3409	-23.8873	1CB	B
GATCGCGCATTGAGCT-1	26.3364	-24.2383	1CB	B
GCACATATCATGTCCC-1	24.4083	-20.9924	1CB	B
GCACTCTAGACGCTTT-1	26.2245	-24.7178	1CB	B
GCACTCTGTTACGACT-1	23.5926	-21.6529	1CB	B
GCGCGATTCACCTCGT-1	15.3082	-19.2982	1CB	B
GCTCTGTCACCGATAT-1	24.8067	-25.012	1CB	B
GGAAAGCGTAGCTAAA-1	24.2412	-20.992	1CB	B
GGATGTTAGTGGACGT-1	21.7655	-26.206	1CB	B
GTGCAGCAGCCAGTAG-1	21.7715	-20.6877	1CB	B
GTGCATAGTTACTGAC-1	25.9858	-25.4841	1CB	B
TACACGAGTCGGGTCT-1	26.1426	-25.1714	1CB	B
TAGACCAAGGCTCATT-1	24.1521	-21.0708	1CB	B
TAGACCAGTCCGTGAC-1	21.4271	-22.4336	1CB	B
TCATTACCATGACATC-1	25.3144	-25.1968	1CB	B
TCGCGTTAGGGCATGT-1	22.5599	-28.1675	1CB	B
TCGGGACCATGGTCTA-1	25.5379	-25.2457	1CB	B
TCGGTAAGTGCTCTTC-1	24.9841	-25.0344	1CB	B
TCTATTGGTCCTAGCG-1	22.4025	-20.9524	1CB	B
TCTCTAATCCGGCACA-1	26.543	-23.9431	1CB	B
TGACTAGGTAGGGTAC-1	24.5509	-25.9633	1CB	B
TGCGTGGCACAGGAGT-1	24.0523	-27.6756	1CB	B
TGCTGCTTCCGAAGAG-1	21.2507	-29.2162	1CB	B
TGGCTGGGTTAAGATG-1	21.3947	-22.4315	1CB	B
TGTGGTAGTCACAAGG-1	22.2227	-27.9262	1CB	B
TTTGCGCGTTGCGTTA-1	23.9662	-21.245	1CB	B
AAAGATGCATCCCACT-3	21.3532	-23.2146	1CT1	T1
AAGCCGCAGCTACCGC-3	15.0543	-19.295	1CT1	T1
ACACTGATCAGTCAGT-3	26.5728	-26.5327	1CT1	T1
ACAGCCGGTGTGCCTG-3	-13.0047	-1.09404	1CT1	T1
ACATGGTGTATGGTTC-3	-12.9367	-1.09738	1CT1	T1
ACGCCAGTCCCATTAT-3	22.9852	-24.2243	1CT1	T1
AGCAGCCCATCCGGGT-3	23.0401	-27.5786	1CT1	T1
AGTCTTTCAAGCCCAC-3	14.9567	-19.3204	1CT1	T1
ATTCTACAGATATGGT-3	-15.6698	3.33028	1CT1	T1
CAGATCAGTGTAAGTA-3	23.1247	-27.7456	1CT1	T1
CATCCACTCCTTTACA-3	21.9768	-24.5932	1CT1	T1
CATTCGCCAATGGATA-3	21.9402	-21.3684	1CT1	T1
CCTACACCAGATCCAT-3	23.0288	-27.3585	1CT1	T1
CCTAGCTTCAGCTTAG-3	23.1071	-28.5566	1CT1	T1
CGAGCCATCACCCGAG-3	23.9436	-25.3131	1CT1	T1
CGGACTGCAAGCGATG-3	22.9952	-25.3384	1CT1	T1
CGTCACTGTGTTCGAT-3	24.6361	-25.237	1CT1	T1
CGTTGGGGTAGCTCCG-3	20.2403	-24.856	1CT1	T1
CTGTGCTTCCTTTCTC-3	23.0499	-28.4215	1CT1	T1
GACGCGTCATTAGGCT-3	14.9946	-19.3983	1CT1	T1
GACTAACTCGATAGAA-3	18.0115	-23.4294	1CT1	T1
GAGCAGAGTGATGTGG-3	23.0869	-26.0416	1CT1	T1
GAGGTGATCCTACAGA-3	20.9374	-24.2354	1CT1	T1
GAGTCCGAGTAAGTAC-3	21.7739	-22.0518	1CT1	T1
GATCGCGTCAGGTTCA-3	21.7486	-26.1662	1CT1	T1
GGGCATCTCATGTAGC-3	23.2766	-27.1212	1CT1	T1
GGGTCTGTCCCTCTTT-3	23.0348	-22.1582	1CT1	T1
GGGTTGCAGGTGCTTT-3	21.1684	-24.5184	1CT1	T1
GTACTCCCAAGCTGTT-3	25.989	-26.1618	1CT1	T1
GTTCTCGCACGGTGTC-3	22.8344	-25.0156	1CT1	T1
TCGAGGCAGAACTGTA-3	20.6311	-23.9257	1CT1	T1
TGAGGGATCCATGAAC-3	17.979	-23.9293	1CT1	T1
TGGCTGGCATCGATGT-3	24.6579	-25.4854	1CT1	T1
TGTGTTTTCACCCGAG-3	23.4515	-23.9164	1CT1	T1
TTTACTGCACCTTGTC-3	21.8011	-23.4841	1CT1	T1
TTTACTGGTCAGTGGA-3	23.7402	-25.3414	1CT1	T1
AAAGATGCAGGACGTA-9	-25.9302	4.95687	3CB	B
CACATAGCATTCTCAT-9	-34.5293	6.49605	3CB	B
CAGCTGGTCACGAAGG-9	-26.3293	4.78632	3CB	B
CCCAGTTTCCACGTGG-9	-17.5731	10.3339	3CB	B
CCTTCGAGTTGAGGTG-9	-28.5169	4.6428	3CB	B
CGTAGCGTCTCCAGGG-9	-24.8281	0.357928	3CB	B
CTCAGAATCTTCAACT-9	-27.5953	5.87557	3CB	B
CTCATTAAGTCCATAC-9	-26.9463	5.00328	3CB	B
CTTTGCGTCGCGCCAA-9	-27.72	10.7404	3CB	B
GACCTGGTCTATGTGG-9	-34.5206	6.49647	3CB	B
GACGTGCCATACAGCT-9	-27.3143	4.37234	3CB	B
GCGAGAAGTACGCTGC-9	-26.9916	3.34335	3CB	B
GCGCAACGTAAGGGAA-9	-27.7638	4.52531	3CB	B
GTGCGGTGTCATGCCG-9	-21.6041	1.24835	3CB	B
TACTCGCGTAGCGCAA-9	-29.3132	5.49621	3CB	B
TCAACGACATAGACTC-9	-26.1463	4.83863	3CB	B
TCACAAGAGATGTTAG-9	-29.3021	5.42917	3CB	B
TCGTAGATCCTTGCCA-9	-27.5708	4.43565	3CB	B
TGGCGCATCGTCGTTC-9	-26.9404	4.86747	3CB	B
TGGCTGGCAGCTGGCT-9	-27.0178	3.37852	3CB	B
TGGGAAGGTTGGACCC-9	-29.0516	5.11792	3CB	B
TGTATTCAGATGCGAC-9	-34.0839	9.26082	3CB	B
TTAGGACGTTGGTAAA-9	-26.9281	6.15497	3CB	B
AACACGTTCGTAGGTT-10	-27.8524	8.82661	3CT1	T1
AAGACCTAGCTGTCTA-10	-34.8139	9.36896	3CT1	T1
AATCGGTAGTAGCGGT-10	-31.0296	7.81451	3CT1	T1
ACATGGTTCTCTGCTG-10	-31.2735	7.75607	3CT1	T1
ACCGTAAAGTAGATGT-10	-31.9347	10.3618	3CT1	T1
ACGGGCTTCCAGATCA-10	-35.519	9.55693	3CT1	T1
AGCGTCGCAGCTGTGC-10	-30.3173	8.01671	3CT1	T1
AGCTCTCAGGCATGGT-10	-34.0969	9.66157	3CT1	T1
AGGCCACTCAGCAACT-10	-36.707	7.28561	3CT1	T1
ATAACGCTCCTTGGTC-10	-32.3887	8.34214	3CT1	T1
ATAGACCCAAGTCATC-10	-31.4127	8.2284	3CT1	T1
CAACCTCTCACTTCAT-10	-35.5575	8.96596	3CT1	T1
CAGCATAAGCCTCGTG-10	-28.7282	12.2154	3CT1	T1
CATTCGCCAAGCGCTC-10	-27.7714	5.14862	3CT1	T1
CCAGCGACAATCTGCA-10	-32.9464	8.27506	3CT1	T1
CCAGCGACATCGGTTA-10	-36.5506	8.1117	3CT1	T1
CCTACACGTGATAAGT-10	-31.2449	8.13239	3CT1	T1
CCTAGCTCAAAGTGCG-10	-22.6865	8.83779	3CT1	T1
CCTCAGTAGAGTACAT-10	-33.8866	9.60728	3CT1	T1
CGGACTGTCGGCATCG-10	-32.292	10.0894	3CT1	T1
CGGAGTCAGGATGCGT-10	-30.8486	7.68144	3CT1	T1
CGTTCTGAGCGCTCCA-10	-29.048	8.43481	3CT1	T1
CTCGAGGCATTAGCCA-10	-36.5085	7.08274	3CT1	T1
CTTTGCGGTCTCATCC-10	-33.5593	6.48865	3CT1	T1
GAACGGATCCATGAGT-10	-35.967	8.7323	3CT1	T1
GCCAAATTCACGATGT-10	-37.1341	8.48528	3CT1	T1
GCGAGAAAGTCATCCA-10	-37.0755	8.19452	3CT1	T1
GCGAGAAGTAATCACC-10	-22.746	7.9557	3CT1	T1
GCGGGTTGTCGACTAT-10	-28.9154	8.78529	3CT1	T1
GGATGTTGTAAACCTC-10	-31.5562	10.4788	3CT1	T1
GGGCACTCAACGATGG-10	-27.3024	6.71406	3CT1	T1
GGGCATCGTTTGTTTC-10	-27.7263	7.17547	3CT1	T1
GTCATTTAGTTGCAGG-10	-34.4099	9.15633	3CT1	T1
GTCTCGTGTGCAGACA-10	-17.6359	2.96477	3CT1	T1
GTTCATTAGAAGGTTT-10	-36.6192	8.48866	3CT1	T1
TAGCCGGGTTAAGACA-10	-36.9258	8.33849	3CT1	T1
TAGTGGTCAAGCGAGT-10	-26.8987	10.4215	3CT1	T1
TAGTGGTTCTAACTCT-10	-33.1574	8.0919	3CT1	T1
TCGCGAGAGTGCCAGA-10	-32.675	9.5166	3CT1	T1
TCTATTGTCAACACGT-10	-32.396	9.99296	3CT1	T1
TCTTTCCAGTACTTGC-10	-33.2501	10.0819	3CT1	T1
TGAGCCGCATTCGACA-10	-28.1864	5.21045	3CT1	T1
TGAGCCGTCCAGGGCT-10	-35.2979	9.12141	3CT1	T1
TGGGCGTAGCGTCTAT-10	-27.0966	7.04629	3CT1	T1
TTAACTCGTAAGTGTA-10	-34.5132	8.15789	3CT1	T1
TTGCGTCTCCTTGCCA-10	-33.944	8.85272	3CT1	T1
AAACCTGCAAAGTGCG-11	-26.6682	18.5182	3CT2	T2
AAAGATGTCCGAAGAG-11	-18.4096	-1.29742	3CT2	T2
AACCGCGTCAGCTCGG-11	-17.6635	12.4799	3CT2	T2
AACCGCGTCATCATTC-11	-26.6231	24.1698	3CT2	T2
AACTCAGAGCCAGGAT-11	-23.2163	21.092	3CT2	T2
AACTCAGCACGGCTAC-11	-17.9912	13.3656	3CT2	T2
AACTCCCTCGTTACGA-11	-26.2811	18.8772	3CT2	T2
AAGACCTAGTGGTCCC-11	-16.925	13.7516	3CT2	T2
AAGCCGCCAACGATGG-11	-29.9407	19.2348	3CT2	T2
AAGCCGCCACCGAAAG-11	-19.4996	14.8407	3CT2	T2
AAGTCTGGTAAGCACG-11	-26.2533	20.5052	3CT2	T2
AATCGGTAGGACAGAA-11	-25.1521	23.206	3CT2	T2
AATCGGTTCCCAAGAT-11	-25.1517	23.9832	3CT2	T2
ACAGCCGCAATGGAAT-11	-33.9712	9.04182	3CT2	T2
ACAGCCGGTAACGTTC-11	-29.0147	6.57468	3CT2	T2
ACAGCTACATTGGTAC-11	-29.2908	19.1583	3CT2	T2
ACATACGTCTTCGGTC-11	-19.9775	-1.22063	3CT2	T2
ACATCAGGTTCCCTTG-11	-25.7081	22.5105	3CT2	T2
ACATCAGTCGACCAGC-11	-24.4156	17.4658	3CT2	T2
ACATGGTGTCGAAAGC-11	-27.6058	18.4597	3CT2	T2
ACGATGTTCGGAAATA-11	-24.9763	23.5254	3CT2	T2
ACGCAGCTCAGTTAGC-11	-26.5491	21.1777	3CT2	T2
ACGCAGCTCTATGTGG-11	-18.0357	13.872	3CT2	T2
ACGCCGAAGTGCTGCC-11	-22.0041	16.2342	3CT2	T2
ACGGAGAAGGAGTACC-11	-24.7131	0.338555	3CT2	T2
ACGGCCACAGTAGAGC-11	-21.3848	-1.58233	3CT2	T2
ACGGGTCCACACCGCA-11	-18.3183	-2.28569	3CT2	T2
ACGTCAATCCGAAGAG-11	-21.2953	-0.802013	3CT2	T2
ACTGATGAGTTGTAGA-11	-28.6853	13.2685	3CT2	T2
ACTGCTCAGACAATAC-11	-22.919	16.3177	3CT2	T2
ACTGTCCCAATCTACG-11	-25.2066	23.851	3CT2	T2
ACTTACTAGACTAGAT-11	-26.7636	22.9058	3CT2	T2
ACTTACTAGCTTATCG-11	-18.0232	0.667013	3CT2	T2
ACTTGTTAGGTTCCTA-11	-20.565	-1.89817	3CT2	T2
ACTTGTTTCACTTACT-11	-29.51	10.038	3CT2	T2
AGACGTTCATCACGAT-11	-28.097	18.4676	3CT2	T2
AGAGCTTAGTTACGGG-11	-36.5424	7.43427	3CT2	T2
AGCATACAGATACACA-11	-24.8481	22.1931	3CT2	T2
AGCGGTCGTGAGTGAC-11	-18.9562	12.5607	3CT2	T2
AGCGTATTCACCGGGT-11	-19.5406	13.1556	3CT2	T2
AGCTCCTCACGGACAA-11	-26.9044	19.0628	3CT2	T2
AGCTCTCCAGTAGAGC-11	-16.9951	14.6769	3CT2	T2
AGCTTGACAGCTCGCA-11	-24.6718	18.0282	3CT2	T2
AGGCCACCAAACAACA-11	-26.0358	23.2122	3CT2	T2
AGTAGTCCAGTCAGAG-11	-18.763	14.6336	3CT2	T2
AGTGAGGTCAGGTTCA-11	-25.0719	21.9891	3CT2	T2
AGTTGGTAGGCGACAT-11	-17.5251	14.6969	3CT2	T2
ATAGACCAGTGAATTG-11	-20.3748	13.8062	3CT2	T2
ATAGACCCATTAGGCT-11	-36.7023	7.62526	3CT2	T2
ATAGACCGTCTTCAAG-11	-33.8732	9.00785	3CT2	T2
ATCCGAAGTTCACGGC-11	-17.5189	12.4696	3CT2	T2
ATCTGCCAGGTAGCTG-11	-17.8385	2.81441	3CT2	T2
ATGGGAGGTGCAGTAG-11	-29.0204	18.0177	3CT2	T2
ATGTGTGCATGACGGA-11	-18.8829	0.860797	3CT2	T2
ATTGGTGGTAGCGCAA-11	-28.0782	17.0162	3CT2	T2
CAAGTTGTCTCCAGGG-11	-27.2084	17.0602	3CT2	T2
CACAAACCACAAGACG-11	-25.2694	1.02787	3CT2	T2
CACACTCGTCACAAGG-11	-20.6518	-1.14597	3CT2	T2
CACACTCGTGTAAGTA-11	-27.0344	16.1075	3CT2	T2
CACCACTAGGGCTTCC-11	-28.5632	13.5404	3CT2	T2
CACCTTGCACATGACT-11	-26.6048	17.9978	3CT2	T2
CACCTTGGTCACCTAA-11	-24.4376	22.7251	3CT2	T2
CAGCAGCAGAGACGAA-11	-24.1537	15.8526	3CT2	T2
CAGCTAACAGTCCTTC-11	-28.6138	13.3554	3CT2	T2
CAGCTAATCAGCATGT-11	-28.5031	21.6495	3CT2	T2
CAGCTGGCATATGCTG-11	-20.9049	-0.86461	3CT2	T2
CAGTCCTTCAGAGCTT-11	-28.3657	20.2776	3CT2	T2
CATATTCCAGCTGCTG-11	-19.5527	-1.33944	3CT2	T2
CATATTCCATCCAACA-11	-30.7387	7.68148	3CT2	T2
CATCGAACACATCCGG-11	-28.2058	19.983	3CT2	T2
CATGCCTAGCCGTCGT-11	-26.6712	24.2107	3CT2	T2
CATGGCGGTCTGATTG-11	-18.5805	-1.61186	3CT2	T2
CATTATCCAAGTAATG-11	-28.6927	17.5811	3CT2	T2
CATTCGCCATTGGCGC-11	-20.7858	13.2741	3CT2	T2
CCACCTAAGCCACGCT-11	-22.2542	9.23197	3CT2	T2
CCACGGAAGTACCGGA-11	-20.5504	-0.764952	3CT2	T2
CCACGGATCTGTTGAG-11	-35.8646	8.91	3CT2	T2
CCCTCCTTCGTCGTTC-11	-36.2663	8.60852	3CT2	T2
CCGTACTAGACTTTCG-11	-20.1737	13.0218	3CT2	T2
CCTACACGTATAGGGC-11	-17.762	-0.680289	3CT2	T2
CCTTACGGTTACCGAT-11	-25.4831	19.2122	3CT2	T2
CCTTCCCCAGGATTGG-11	-18.7845	-1.35125	3CT2	T2
CCTTCCCCAGGGTATG-11	-29.196	16.827	3CT2	T2
CCTTCCCGTTTGGCGC-11	-25.8449	23.6154	3CT2	T2
CCTTCGAAGATGCCAG-11	-18.3657	1.00331	3CT2	T2
CCTTCGAGTTTGTGTG-11	-30.1938	17.8943	3CT2	T2
CGAACATAGTATCGAA-11	-25.5065	18.8827	3CT2	T2
CGATCGGGTCTAAAGA-11	-19.8463	0.70872	3CT2	T2
CGATCGGGTTCCGGCA-11	-31.8923	18.5106	3CT2	T2
CGCCAAGAGCCACGTC-11	-19.9798	14.0581	3CT2	T2
CGCTGGACACCACGTG-11	-18.0331	10.2747	3CT2	T2
CGCTGGACATTGGGCC-11	-18.3498	13.0458	3CT2	T2
CGCTTCATCCGAACGC-11	-19.3648	13.1065	3CT2	T2
CGGACACCATGCCTAA-11	-27.7899	18.1513	3CT2	T2
CGGACGTTCATCTGCC-11	-16.8542	13.2939	3CT2	T2
CGGCTAGGTCTCATCC-11	-29.4663	9.98916	3CT2	T2
CGGGTCAGTCAACTGT-11	-18.3217	14.7301	3CT2	T2
CGTAGCGAGCGATTCT-11	-18.7587	1.33817	3CT2	T2
CGTCTACAGCGATAGC-11	-29.434	18.933	3CT2	T2
CGTCTACAGCGTAGTG-11	-20.0398	-2.62124	3CT2	T2
CGTCTACAGCTTTGGT-11	-24.0042	16.7637	3CT2	T2
CGTCTACCAAATCCGT-11	-19.0022	0.404946	3CT2	T2
CGTGTAATCGCATGAT-11	-23.1267	21.1576	3CT2	T2
CGTTGGGCAAACGTGG-11	-36.965	7.54067	3CT2	T2
CTAATGGGTCCAGTGC-11	-27.2075	9.78237	3CT2	T2
CTAGCCTCATCACGAT-11	-28.4481	17.1656	3CT2	T2
CTCACACAGAGGACGG-11	-28.6752	17.7626	3CT2	T2
CTCAGAAAGAGCTGGT-11	-23.4253	21.7065	3CT2	T2
CTCAGAAAGGTAGCTG-11	-17.7699	0.878006	3CT2	T2
CTCAGAACAGCTGTGC-11	-29.3575	18.4587	3CT2	T2
CTCGAGGAGCAAATCA-11	-22.7163	20.3794	3CT2	T2
CTCGGAGAGTTCGATC-11	-17.6918	10.3193	3CT2	T2
CTCGGAGCAGCTGGCT-11	-20.9792	0.133419	3CT2	T2
CTCGTCACAGTTCCCT-11	-27.539	12.902	3CT2	T2
CTCGTCAGTGCCTGTG-11	-19.8448	-0.250972	3CT2	T2
CTCTACGTCACTGGGC-11	-29.4346	6.86088	3CT2	T2
CTCTGGTTCCTCAACC-11	-37.0352	7.92019	3CT2	T2
CTGAAACGTAGGCATG-11	-18.7922	-2.69219	3CT2	T2
CTGAAACTCACCGGGT-11	-15.3794	3.02674	3CT2	T2
CTGAAGTAGTGTCCCG-11	-18.0626	13.8668	3CT2	T2
CTGAAGTCACAGGAGT-11	-25.325	23.6197	3CT2	T2
CTGATCCGTTCGGGCT-11	-21.5225	-1.4494	3CT2	T2
CTGCCTATCCCAACGG-11	-19.5978	-1.19238	3CT2	T2
CTGCTGTAGCCCGAAA-11	-24.4558	16.2809	3CT2	T2
CTGCTGTTCACCATAG-11	-17.148	13.4109	3CT2	T2
CTGTGCTAGGCGACAT-11	-17.8119	-1.40002	3CT2	T2
CTGTGCTCAGGTGCCT-11	-16.8663	12.9166	3CT2	T2
CTGTGCTTCGCCTGAG-11	-24.7256	0.350262	3CT2	T2
CTGTTTACATGCTGGC-11	-28.2206	13.3978	3CT2	T2
CTGTTTATCCGTCAAA-11	-28.2738	5.77453	3CT2	T2
CTTAGGATCTGTACGA-11	-29.7659	18.8336	3CT2	T2
CTTTGCGAGACGCACA-11	-17.9474	2.45523	3CT2	T2
GAAACTCAGTAGTGCG-11	-27.6344	12.6821	3CT2	T2
GAAATGATCAAAGTAG-11	-26.184	23.5404	3CT2	T2
GACAGAGAGCTGATAA-11	-27.5727	5.19856	3CT2	T2
GACCAATCATGCCACG-11	-20.6968	-2.62594	3CT2	T2
GACGGCTGTGCAACTT-11	-27.5874	12.9392	3CT2	T2
GATCGATCAGCTGTAT-11	-14.9762	2.30538	3CT2	T2
GCACATAGTAGCGCAA-11	-29.1552	18.1007	3CT2	T2
GCACATAGTGAGGGTT-11	-19.1201	-1.5162	3CT2	T2
GCAGCCACAAGGACAC-11	-19.4457	-2.34934	3CT2	T2
GCATACACAGAGCCAA-11	-36.5029	7.26288	3CT2	T2
GCATACATCTGGGCCA-11	-29.1131	15.388	3CT2	T2
GCATGATAGTGGAGTC-11	-21.4505	-0.201166	3CT2	T2
GCCAAATTCTAACCGA-11	-28.4089	21.6032	3CT2	T2
GCGAGAAAGTGGAGTC-11	-24.7682	18.1934	3CT2	T2
GCGCCAATCTGGCGTG-11	-18.7845	13.1985	3CT2	T2
GCGCGATGTAGAAAGG-11	-17.8309	-0.089562	3CT2	T2
GCTCCTAAGAATCTCC-11	-26.5426	19.5796	3CT2	T2
GCTCTGTGTGCGAAAC-11	-17.6286	11.9739	3CT2	T2
GCTCTGTTCGTTTATC-11	-22.0968	12.8408	3CT2	T2
GCTGCAGTCAGGCGAA-11	-20.5772	11.3506	3CT2	T2
GCTGCGACATCGATGT-11	-19.0494	-1.234	3CT2	T2
GCTGCGAGTGGCGAAT-11	-18.1473	-0.625901	3CT2	T2
GCTGCTTAGTGGAGTC-11	-24.2067	19.6871	3CT2	T2
GCTGCTTTCCACGACG-11	-28.1269	17.4058	3CT2	T2
GCTGGGTGTGCACTTA-11	-19.8599	12.9793	3CT2	T2
GCTGGGTTCCCAGGTG-11	-31.2643	17.8586	3CT2	T2
GGAAAGCTCGAATGCT-11	-17.6211	14.345	3CT2	T2
GGAACTTAGTGGGCTA-11	-18.8172	-0.0693996	3CT2	T2
GGACAAGCAAGCCTAT-11	-28.923	6.5665	3CT2	T2
GGCCGATTCAGTTAGC-11	-23.5944	21.1893	3CT2	T2
GGCGTGTTCAGGTTCA-11	-26.7126	5.54647	3CT2	T2
GGCTCGAGTGTTTGGT-11	-19.9293	-0.300008	3CT2	T2
GGCTCGAGTTAAAGAC-11	-26.7956	18.8532	3CT2	T2
GGCTGGTCAAAGCAAT-11	-29.0124	19.6318	3CT2	T2
GGGAGATAGGAATTAC-11	-27.7613	20.9643	3CT2	T2
GGGAGATGTTATCCGA-11	-18.3685	-1.07024	3CT2	T2
GGGTCTGTCCGCAAGC-11	-18.1687	12.9978	3CT2	T2
GGGTCTGTCTCTAGGA-11	-27.2152	5.70213	3CT2	T2
GGGTTGCTCCGCGCAA-11	-29.5346	10.0531	3CT2	T2
GGTGAAGAGGTGCAAC-11	-17.5708	13.3915	3CT2	T2
GTACGTACATTGTGCA-11	-25.1383	0.848786	3CT2	T2
GTACTCCAGGCCCTCA-11	-36.5133	7.35256	3CT2	T2
GTACTTTAGTGGACGT-11	-29.5192	10.0417	3CT2	T2
GTACTTTTCGGCGCTA-11	-21.5702	-0.525948	3CT2	T2
GTAGTCAAGAACAATC-11	-16.9758	1.04255	3CT2	T2
GTCAAGTGTCGAGTTT-11	-17.0176	14.7422	3CT2	T2
GTCACAACAGACGCCT-11	-18.0044	12.3118	3CT2	T2
GTCACAAGTCCGCTGA-11	-20.5251	0.0457612	3CT2	T2
GTCACGGGTTAAGGGC-11	-19.0297	12.7808	3CT2	T2
GTCCTCAAGAAACCTA-11	-34.7773	9.47152	3CT2	T2
GTCGGGTGTGGTACAG-11	-26.5914	16.988	3CT2	T2
GTCTCGTCAGGGAGAG-11	-24.5449	23.2488	3CT2	T2
GTGCGGTTCATGGTCA-11	-36.3336	8.01513	3CT2	T2
GTGGGTCGTACCGCTG-11	-17.4084	13.0848	3CT2	T2
GTTAAGCGTTATCACG-11	-20.9003	-1.30817	3CT2	T2
GTTACAGCACGTCAGC-11	-16.9283	14.055	3CT2	T2
GTTCGGGAGACAGAGA-11	-25.4322	15.99	3CT2	T2
GTTCTCGGTTGGAGGT-11	-26.1569	18.1503	3CT2	T2
GTTCTCGTCTGCTGTC-11	-25.2731	24.087	3CT2	T2
GTTTCTACAACTTGAC-11	-25.3531	23.3922	3CT2	T2
GTTTCTAGTAAATGAC-11	-27.4736	19.3984	3CT2	T2
GTTTCTAGTAAGTAGT-11	-27.8686	19.1862	3CT2	T2
TAAACCGCAATCCAAC-11	-27.7595	19.9865	3CT2	T2
TAAACCGCACATTCGA-11	-25.6615	22.6685	3CT2	T2
TACACGACAAGCCTAT-11	-23.4864	16.4096	3CT2	T2
TACCTTATCTATCCCG-11	-28.598	7.54681	3CT2	T2
TACGGGCCAGCTTCGG-11	-18.9031	15.1766	3CT2	T2
TACTCATTCTTAGAGC-11	-28.8746	14.9804	3CT2	T2
TAGACCAGTCCGACGT-11	-28.5076	7.72325	3CT2	T2
TAGACCAGTGCAGTAG-11	-17.6932	13.6086	3CT2	T2
TAGAGCTGTGAAGGCT-11	-19.1779	-3.05	3CT2	T2
TATCTCACACGGCCAT-11	-28.3088	8.05064	3CT2	T2
TATGCCCAGCCACCTG-11	-37.1006	7.41169	3CT2	T2
TATGCCCGTCTCTCTG-11	-18.7561	-1.48368	3CT2	T2
TCAATCTAGACAGGCT-11	-24.4548	23.755	3CT2	T2
TCACAAGTCTCACATT-11	-17.2269	-0.73303	3CT2	T2
TCAGCTCTCAGTCCCT-11	-25.2089	19.1824	3CT2	T2
TCATTACTCTGCCAGG-11	-30.1886	18.0771	3CT2	T2
TCATTTGCAGACGTAG-11	-19.1826	-0.247884	3CT2	T2
TCCACACCACAGCGTC-11	-22.1945	-1.05503	3CT2	T2
TCCACACCATGCCCGA-11	-25.9625	22.8395	3CT2	T2
TCGGTAACAGCTTCGG-11	-18.2105	15.5051	3CT2	T2
TCGTACCGTCTCACCT-11	-29.3487	19.4494	3CT2	T2
TCGTAGAAGATATGGT-11	-26.5337	23.0266	3CT2	T2
TCGTAGACAGGTCTCG-11	-16.4628	-0.152681	3CT2	T2
TCTATTGCAAACTGCT-11	-17.7614	14.2905	3CT2	T2
TCTATTGTCTCACATT-11	-27.9375	17.2462	3CT2	T2
TCTCTAAAGTACGATA-11	-27.4526	17.8331	3CT2	T2
TGAAAGAAGTTGCAGG-11	-31.7619	18.3553	3CT2	T2
TGACTTTCAAAGCGGT-11	-36.5673	8.09467	3CT2	T2
TGAGCATCAACCGCCA-11	-17.5832	-1.03545	3CT2	T2
TGAGCCGCACCCTATC-11	-28.5161	8.40625	3CT2	T2
TGCCAAACAATACGCT-11	-18.0237	0.000891181	3CT2	T2
TGCGCAGCAAGTAATG-11	-25.4111	16.0792	3CT2	T2
TGCGGGTCAACAACCT-11	-24.3993	0.108866	3CT2	T2
TGCGGGTCAGTACACT-11	-20.3712	14.7138	3CT2	T2
TGCGTGGCAGGAACGT-11	-24.2684	20.8584	3CT2	T2
TGCTACCCAAGTCTAC-11	-19.2361	13.782	3CT2	T2
TGGACGCAGGTGGGTT-11	-20.4853	-1.72607	3CT2	T2
TGGCCAGTCTGCAGTA-11	-23.4941	16.402	3CT2	T2
TGGCGCAAGCCTTGAT-11	-18.8513	11.4722	3CT2	T2
TGGCGCAAGTTAGCGG-11	-19.0301	1.6709	3CT2	T2
TGGCGCACAATTCCTT-11	-18.5995	10.4921	3CT2	T2
TGGCGCATCCCAAGAT-11	-18.5743	14.6748	3CT2	T2
TGGCTGGGTGCTCTTC-11	-28.248	15.6725	3CT2	T2
TGGGCGTTCAGTACGT-11	-23.0471	21.2166	3CT2	T2
TGGTTAGAGTTATCGC-11	-28.3775	18.5472	3CT2	T2
TGGTTCCAGGCGACAT-11	-17.6456	13.0203	3CT2	T2
TGTGGTAAGGGCTCTC-11	-28.8041	16.3422	3CT2	T2
TGTGGTACAATACGCT-11	-23.1288	21.2662	3CT2	T2
TGTGTTTTCACCGTAA-11	-22.6428	18.2143	3CT2	T2
TGTGTTTTCTGACCTC-11	-19.7536	1.36243	3CT2	T2
TGTTCCGCAATAGCGG-11	-28.0228	16.1702	3CT2	T2
TTAGGACAGAATTGTG-11	-19.4633	-2.1159	3CT2	T2
TTAGGACAGCCTCGTG-11	-18.4061	13.0538	3CT2	T2
TTCGAAGAGATGGCGT-11	-27.8668	18.3987	3CT2	T2
TTCTACATCGACAGCC-11	-28.9842	16.8565	3CT2	T2
TTCTCAAAGCAATATG-11	-26.0977	23.0651	3CT2	T2
TTCTCAAAGTAGCCGA-11	-26.7445	19.9224	3CT2	T2
TTCTCCTAGTGGGATC-11	-18.8571	14.0042	3CT2	T2
TTCTTAGCACCAGATT-11	-17.3856	-0.151208	3CT2	T2
TTGCCGTGTTGTCGCG-11	-29.4629	6.81767	3CT2	T2
TTGGAACAGTACCGGA-11	-19.3079	-0.462752	3CT2	T2
TTGGAACCAAACCCAT-11	-25.0926	23.803	3CT2	T2
TTGGAACTCGAATGCT-11	-25.0389	18.5892	3CT2	T2
TTGTAGGGTCGCGAAA-11	-35.9188	8.98077	3CT2	T2
TTTATGCAGCCGGTAA-11	-19.7767	-1.79296	3CT2	T2
TTTATGCGTTCAGTAC-11	-20.198	14.2175	3CT2	T2
AAACCTGTCAGCAACT-14	9.53922	22.7936	1HT1	T1
AAAGTAGGTGGACGAT-14	4.47082	15.4439	1HT1	T1
AACCATGTCGAATCCA-14	11.54	5.46182	1HT1	T1
AACTCAGGTGCCTGTG-14	20.6673	8.61761	1HT1	T1
AACTCTTGTGCATCTA-14	5.44708	5.904	1HT1	T1
AACTTTCTCCATGCTC-14	8.37945	6.24974	1HT1	T1
AAGCCGCGTCAAACTC-14	12.9044	4.28896	1HT1	T1
AATCCAGTCAAACAAG-14	12.1599	2.36348	1HT1	T1
AATCCAGTCGCAGGCT-14	10.7456	14.0906	1HT1	T1
ACACTGAAGACTACAA-14	21.056	27.2501	1HT1	T1
ACAGCCGAGTCAAGCG-14	19.8615	19.2136	1HT1	T1
ACATCAGGTTTGACTG-14	11.4586	29.0716	1HT1	T1
ACATGGTAGCGATAGC-14	16.815	14.4588	1HT1	T1
ACATGGTGTTTGTGTG-14	12.2211	3.49497	1HT1	T1
ACATGGTTCAGATAAG-14	3.26174	9.82634	1HT1	T1
ACCCACTCAAACGTGG-14	11.7397	3.99853	1HT1	T1
ACGAGGACATCCTTGC-14	7.13507	25.4005	1HT1	T1
ACGATGTAGGATGGAA-14	12.8467	16.8149	1HT1	T1
ACGCAGCGTCAGTGGA-14	13.7197	15.1541	1HT1	T1
ACGCCGACACGGCCAT-14	5.30149	6.21118	1HT1	T1
ACGGCCAAGGGTGTTG-14	6.13742	15.5958	1HT1	T1
ACGGGCTCAAGCCGCT-14	3.07296	6.18801	1HT1	T1
ACGGGTCAGACACGAC-14	21.5763	26.8097	1HT1	T1
ACTATCTAGAGGTAGA-14	12.5532	10.3964	1HT1	T1
ACTGATGGTAGCCTCG-14	13.1343	12.1155	1HT1	T1
ACTGCTCTCATGTAGC-14	23.9978	16.7078	1HT1	T1
AGAATAGCAGGTTTCA-14	3.43392	19.9481	1HT1	T1
AGAGCTTAGAGTTGGC-14	20.2714	30.9901	1HT1	T1
AGAGTGGCATAAAGGT-14	20.5337	9.31676	1HT1	T1
AGGCCGTAGACACTAA-14	18.3456	11.6251	1HT1	T1
AGGCCGTGTTAAAGAC-14	22.0297	14.7639	1HT1	T1
AGGGATGAGAGCTATA-14	17.2787	12.8605	1HT1	T1
AGGGATGGTCAACATC-14	14.3348	4.21105	1HT1	T1
AGGTCCGAGAATGTGT-14	23.6219	10.7542	1HT1	T1
AGGTCCGAGCTAGTGG-14	2.31775	15.0521	1HT1	T1
AGTAGTCTCGGCATCG-14	-2.25607	11.0389	1HT1	T1
AGTGGGAGTGCCTGGT-14	16.1059	12.0286	1HT1	T1
AGTTGGTAGCAGACTG-14	19.9307	11.5002	1HT1	T1
AGTTGGTTCGGTGTCG-14	8.7822	3.55084	1HT1	T1
ATAACGCAGGGATGGG-14	9.40117	7.5922	1HT1	T1
ATAACGCCACTCAGGC-14	8.62825	9.91752	1HT1	T1
ATCATCTAGGTCGGAT-14	8.77455	10.0258	1HT1	T1
ATCATGGCAGACGCCT-14	8.11367	7.81365	1HT1	T1
ATCTGCCTCTCAACTT-14	10.3894	7.31255	1HT1	T1
ATGCGATCAGAGCCAA-14	19.7952	30.5257	1HT1	T1
ATGCGATGTTGTGGAG-14	8.59351	25.0095	1HT1	T1
ATTATCCCAAGTTCTG-14	10.5717	1.6692	1HT1	T1
ATTGGTGGTAAAGGAG-14	7.42712	3.15901	1HT1	T1
CAAGAAAGTAGAAGGA-14	20.4051	11.5465	1HT1	T1
CAAGATCCAGATGGGT-14	7.55001	4.94731	1HT1	T1
CAAGGCCCACAGGTTT-14	20.9981	22.851	1HT1	T1
CAAGTTGTCTGGGCCA-14	13.0152	2.73117	1HT1	T1
CACACAAGTATTACCG-14	20.6545	17.0023	1HT1	T1
CACACTCAGACTCGGA-14	20.5367	27.3046	1HT1	T1
CACATAGAGGGTTCCC-14	7.69394	23.6182	1HT1	T1
CACATTTGTGTGAATA-14	11.5789	2.5684	1HT1	T1
CACCACTCAATCCGAT-14	17.1432	23.8025	1HT1	T1
CACCTTGAGACCCACC-14	4.97151	6.25504	1HT1	T1
CACTCCACATCGTCGG-14	7.84952	5.87949	1HT1	T1
CAGATCAGTAACGCGA-14	12.4662	14.9697	1HT1	T1
CAGCAGCTCTGATACG-14	19.9908	16.9112	1HT1	T1
CAGCTGGGTCTCTCTG-14	9.13625	13.8491	1HT1	T1
CAGCTGGTCAAGCCTA-14	6.27331	13.264	1HT1	T1
CATATGGCACACGCTG-14	7.55918	24.9924	1HT1	T1
CATGACAAGTGCCATT-14	19.5687	27.5498	1HT1	T1
CCAATCCAGTGCCAGA-14	-0.629275	6.64147	1HT1	T1
CCACGGATCCCATTTA-14	11.9421	3.86732	1HT1	T1
CCACTACGTGTAACGG-14	6.42173	17.8057	1HT1	T1
CCCAATCGTCTGATCA-14	10.2401	8.78529	1HT1	T1
CCCTCCTCAGTAACGG-14	9.86708	23.8359	1HT1	T1
CCCTCCTCATGTAAGA-14	22.4165	16.8699	1HT1	T1
CCGTTCACACGTGAGA-14	2.95494	7.50655	1HT1	T1
CCTACCATCTGCGACG-14	8.99523	12.9982	1HT1	T1
CCTCAGTAGAGGTTAT-14	7.81069	26.9971	1HT1	T1
CCTCTGAAGAACTCGG-14	14.9349	25.1438	1HT1	T1
CCTCTGAAGATCACGG-14	5.15765	12.6409	1HT1	T1
CCTTCCCGTCATTAGC-14	2.62657	13.6418	1HT1	T1
CCTTTCTCATAGAAAC-14	9.601	8.12638	1HT1	T1
CGAACATTCCCAGGTG-14	10.9794	1.96074	1HT1	T1
CGACCTTAGGTCATCT-14	9.19908	10.265	1HT1	T1
CGACCTTTCGCCAAAT-14	23.3888	11.2631	1HT1	T1
CGAGCACGTTCGGCAC-14	5.18887	3.78818	1HT1	T1
CGATCGGGTCTCGTTC-14	2.59227	6.95097	1HT1	T1
CGATGTACATCCGCGA-14	15.4277	24.951	1HT1	T1
CGCCAAGTCAAACCAC-14	23.6165	10.7881	1HT1	T1
CGCCAAGTCACCGGGT-14	19.6524	27.6513	1HT1	T1
CGCTATCCATGAGCGA-14	3.13103	5.04093	1HT1	T1
CGCTATCGTCGAACAG-14	10.9873	29.2617	1HT1	T1
CGCTGGATCATCGGAT-14	-2.06718	12.1661	1HT1	T1
CGCTGGATCCTAGTGA-14	2.40574	12.4412	1HT1	T1
CGCTTCAAGTAGCGGT-14	10.4357	13.449	1HT1	T1
CGGGTCACAAACCTAC-14	12.1389	2.38206	1HT1	T1
CGTGTAAAGGCCCGTT-14	15.5433	14.4729	1HT1	T1
CGTGTAACAAGGGTCA-14	11.4225	1.87589	1HT1	T1
CGTGTAATCCTACAGA-14	1.12734	11.4909	1HT1	T1
CGTGTCTGTAGTGAAT-14	5.17679	3.62927	1HT1	T1
CGTTCTGTCAACGGGA-14	2.61919	5.8018	1HT1	T1
CTAACTTTCGTCCAGG-14	17.2902	30.4645	1HT1	T1
CTAAGACGTTGGACCC-14	3.90927	8.23761	1HT1	T1
CTAAGACTCGGTGTTA-14	8.97891	6.81105	1HT1	T1
CTACACCTCTTGACGA-14	8.29877	5.4198	1HT1	T1
CTACATTGTGACTCAT-14	22.7776	11.3154	1HT1	T1
CTACCCAAGGGTTCCC-14	19.5882	19.445	1HT1	T1
CTAGAGTGTAGAAAGG-14	11.9109	4.36498	1HT1	T1
CTAGAGTTCACAATGC-14	9.32462	7.39616	1HT1	T1
CTAGTGAAGTACGACG-14	9.43313	10.5762	1HT1	T1
CTAGTGAGTTCAACCA-14	20.5057	8.78245	1HT1	T1
CTCACACCATGGATGG-14	4.17426	11.1897	1HT1	T1
CTCAGAACATTCCTCG-14	7.81333	27.0184	1HT1	T1
CTCGTCACACCGTTGG-14	8.56484	6.94846	1HT1	T1
CTGAAACCATAGGATA-14	7.16305	24.0494	1HT1	T1
CTGAAGTTCCAACCAA-14	23.1196	11.8774	1HT1	T1
CTGGTCTTCCCAAGAT-14	4.36656	12.435	1HT1	T1
CTGTTTATCAGTTTGG-14	-1.18213	4.1487	1HT1	T1
CTTAACTCATGTCTCC-14	19.5963	19.625	1HT1	T1
CTTACCGTCGGAATCT-14	5.6874	5.06942	1HT1	T1
CTTTGCGTCGTCACGG-14	12.47	4.58603	1HT1	T1
GAAACTCGTTGTGGAG-14	9.62465	8.78732	1HT1	T1
GAAATGAGTATTCGTG-14	20.0231	33.1604	1HT1	T1
GAACCTAGTAGCGTCC-14	9.84912	12.066	1HT1	T1
GAATAAGAGCGTTTAC-14	5.84383	7.62896	1HT1	T1
GACACGCGTAACGCGA-14	4.19833	11.0924	1HT1	T1
GACAGAGTCGTTGCCT-14	2.60438	8.10824	1HT1	T1
GACCTGGCAATCCAAC-14	6.43803	19.0098	1HT1	T1
GACGCGTTCCACGACG-14	11.5208	29.0422	1HT1	T1
GACGTTACACATCCAA-14	11.7757	4.04479	1HT1	T1
GACGTTATCCGCGGTA-14	9.35807	12.9518	1HT1	T1
GACTAACCATGTCGAT-14	17.5752	12.7044	1HT1	T1
GAGGTGATCCGCTGTT-14	22.5388	18.6204	1HT1	T1
GATCGCGCATCTGGTA-14	13.8095	6.10128	1HT1	T1
GATCTAGAGGGTCTCC-14	16.3382	29.0122	1HT1	T1
GATGAAACATATGCTG-14	24.1965	16.217	1HT1	T1
GCAAACTCACGGATAG-14	20.2889	16.8993	1HT1	T1
GCACATAAGATGTAAC-14	16.4545	19.0201	1HT1	T1
GCACTCTGTTGGTTTG-14	22.4415	9.50002	1HT1	T1
GCATACACACACCGCA-14	7.45343	2.92953	1HT1	T1
GCATGCGCACCGCTAG-14	13.4756	4.33098	1HT1	T1
GCATGCGGTACTCAAC-14	2.64461	17.1872	1HT1	T1
GCCTCTAGTAAACACA-14	14.9481	17.3362	1HT1	T1
GCCTCTATCGTAGGAG-14	11.3418	6.48199	1HT1	T1
GCGACCAGTGCGGTAA-14	16.775	28.2814	1HT1	T1
GCGCCAACAAGAGGCT-14	8.56073	8.3284	1HT1	T1
GCTCTGTCACGGTTTA-14	-0.709993	6.47801	1HT1	T1
GCTGCTTAGCCGCCTA-14	17.6375	25.9232	1HT1	T1
GCTTCCAAGTGGAGAA-14	16.0992	25.6546	1HT1	T1
GGAAAGCAGTCTCAAC-14	8.96344	3.80688	1HT1	T1
GGAATAAAGCGGCTTC-14	21.6632	9.65617	1HT1	T1
GGAATAAGTGATGATA-14	19.3423	32.2694	1HT1	T1
GGAGCAATCTAACTGG-14	3.28384	4.00011	1HT1	T1
GGCGTGTGTAGTAGTA-14	17.9292	30.3403	1HT1	T1
GGGAATGCAGCCTATA-14	18.4914	16.9042	1HT1	T1
GGGCACTAGGAATCGC-14	14.2509	26.2186	1HT1	T1
GGGCATCAGCTACCGC-14	11.3222	6.96722	1HT1	T1
GGGTCTGAGGCTCTTA-14	14.1479	29.3282	1HT1	T1
GGGTCTGCATTAACCG-14	7.16997	25.8719	1HT1	T1
GGGTTGCAGATCCGAG-14	21.0502	11.5927	1HT1	T1
GGGTTGCCAGTCGATT-14	11.3966	29.1064	1HT1	T1
GTAACGTCAGGAACGT-14	22.1112	17.1793	1HT1	T1
GTAACTGTCCACTGGG-14	13.8429	5.4096	1HT1	T1
GTACGTAGTATATGAG-14	13.8775	5.39949	1HT1	T1
GTAGGCCAGGAGTAGA-14	9.1213	16.709	1HT1	T1
GTATCTTCAGCCAATT-14	16.9873	24.1491	1HT1	T1
GTCAAGTAGAAGGTTT-14	-0.572554	6.36157	1HT1	T1
GTCAAGTCAGCATACT-14	9.28196	8.18446	1HT1	T1
GTCACAATCCACGCAG-14	-0.734907	6.62366	1HT1	T1
GTGAAGGGTAATCGTC-14	4.33044	13.5792	1HT1	T1
GTGCGGTAGGGCTTGA-14	11.5008	5.6564	1HT1	T1
GTGTTAGTCTTTAGGG-14	7.23237	11.6519	1HT1	T1
GTTAAGCAGCTAAGAT-14	9.61615	12.6985	1HT1	T1
GTTCTCGTCGCTTAGA-14	21.6082	9.85451	1HT1	T1
GTTTCTATCTACTTAC-14	1.95777	4.68028	1HT1	T1
TAAACCGCACCAGGCT-14	-2.21365	11.1946	1HT1	T1
TACAGTGCAGTCACTA-14	14.7019	20.0866	1HT1	T1
TACCTTAGTGTGGTTT-14	2.93357	13.3802	1HT1	T1
TACGGGCCATATGAGA-14	10.162	9.64297	1HT1	T1
TACTCATGTTTACTCT-14	21.3555	16.8265	1HT1	T1
TACTCGCCACCGCTAG-14	9.23802	1.93561	1HT1	T1
TACTTACAGAGTGAGA-14	16.5854	27.1415	1HT1	T1
TAGGCATCAAAGGCGT-14	20.0867	19.3661	1HT1	T1
TAGGCATCAGGGTACA-14	20.9063	18.6826	1HT1	T1
TATCTCAGTCATATCG-14	23.1832	11.6513	1HT1	T1
TCAACGAAGACGCTTT-14	21.1529	10.4599	1HT1	T1
TCAATCTGTCGTTGTA-14	20.3771	27.4084	1HT1	T1
TCAGATGCAAGCTGTT-14	12.2902	11.3947	1HT1	T1
TCAGATGGTTACCAGT-14	11.092	13.0733	1HT1	T1
TCAGCAACATCAGTAC-14	21.0749	8.7747	1HT1	T1
TCAGCAATCCTAGTGA-14	2.02783	10.7776	1HT1	T1
TCATTTGAGTCCATAC-14	1.08341	12.8393	1HT1	T1
TCATTTGCACTGCCAG-14	18.8212	16.135	1HT1	T1
TCCCGATCATAGGATA-14	5.7064	17.0378	1HT1	T1
TCGAGGCTCCCGACTT-14	18.3046	25.3502	1HT1	T1
TCGAGGCTCTACTTAC-14	5.01152	6.02737	1HT1	T1
TCGCGTTCACGTTGGC-14	9.79023	24.4127	1HT1	T1
TCGTACCCAAGTAATG-14	7.19356	24.2219	1HT1	T1
TGAAAGAGTTAGGGTG-14	19.5462	19.6604	1HT1	T1
TGACGGCCAAGTAATG-14	18.2626	25.3545	1HT1	T1
TGACGGCCATCTATGG-14	21.2859	27.1078	1HT1	T1
TGACGGCTCTCTTGAT-14	8.78206	9.05598	1HT1	T1
TGACTTTTCTGGTATG-14	8.6801	2.38693	1HT1	T1
TGAGGGATCCCTGACT-14	19.748	30.5661	1HT1	T1
TGATTTCTCGGTGTCG-14	1.23926	7.57502	1HT1	T1
TGCCAAACAAGCGTAG-14	16.1342	11.9199	1HT1	T1
TGCCCATAGACCCACC-14	7.91729	25.074	1HT1	T1
TGCCCATAGATGTAAC-14	5.71186	13.1919	1HT1	T1
TGCGCAGGTGTAATGA-14	18.7389	27.9949	1HT1	T1
TGGACGCAGCCAACAG-14	12.4847	17.1268	1HT1	T1
TGGGAAGGTTAAGACA-14	12.0735	3.16591	1HT1	T1
TGGGCGTGTTCGGGCT-14	7.46343	19.9043	1HT1	T1
TGGTTCCTCGCCAGCA-14	23.2994	8.83101	1HT1	T1
TTAGTTCAGTTCGCAT-14	19.8876	31.9114	1HT1	T1
TTAGTTCGTCAGAAGC-14	1.08963	8.6711	1HT1	T1
TTCGAAGTCACCGTAA-14	-1.43529	16.6083	1HT1	T1
TTCTACACAAGGTTTC-14	18.0166	26.2198	1HT1	T1
TTCTCAACAGCTGTAT-14	7.65877	3.12366	1HT1	T1
TTGAACGGTACCATCA-14	1.8154	9.71249	1HT1	T1
TTGAACGTCTCACATT-14	17.4791	15.3532	1HT1	T1
TTGGCAACACGGTAGA-14	20.3584	18.898	1HT1	T1
TTTGCGCTCACAGGCC-14	1.88118	13.2274	1HT1	T1
TTTGTCATCCGCAGTG-14	9.33363	8.5974	1HT1	T1
AAACCTGGTGTTTGGT-15	27.7542	13.5531	1HT2	T2
AAATGCCAGAGACGAA-15	12.0111	2.67244	1HT2	T2
AACCGCGGTAGCAAAT-15	10.7825	2.54039	1HT2	T2
AACCGCGGTGCTGTAT-15	4.8209	13.6549	1HT2	T2
AACTCAGAGGTGTTAA-15	11.3293	5.82564	1HT2	T2
AACTCAGCAAATCCGT-15	-3.18548	12.9805	1HT2	T2
AAGACCTGTGTGACCC-15	27.0905	14.4972	1HT2	T2
AAGCCGCAGCTTATCG-15	26.9429	15.493	1HT2	T2
AATCGGTCATATGAGA-15	7.60139	19.4362	1HT2	T2
AATCGGTTCTCCCTGA-15	26.8195	14.6296	1HT2	T2
ACACCGGCATCGTCGG-15	22.3961	11.2945	1HT2	T2
ACAGCCGTCTTAACCT-15	8.65391	25.1358	1HT2	T2
ACGAGGAAGCAACGGT-15	14.2845	20.992	1HT2	T2
ACGAGGAAGCTAGTGG-15	14.8811	27.2348	1HT2	T2
ACGATGTAGTACGTAA-15	0.112246	8.86478	1HT2	T2
ACGATGTAGTGTGAAT-15	3.28533	5.40769	1HT2	T2
ACGATGTTCTCCAACC-15	28.2942	15.3877	1HT2	T2
ACGCCGAAGTAATCCC-15	18.089	34.4566	1HT2	T2
ACTTACTCATCCAACA-15	-1.63207	15.597	1HT2	T2
AGAATAGTCTTGGGTA-15	15.827	12.1827	1HT2	T2
AGATTGCTCCGAAGAG-15	-1.66361	13.4282	1HT2	T2
AGCCTAAAGCTGCGAA-15	7.26006	14.708	1HT2	T2
AGCGGTCAGAAACCTA-15	27.0286	14.8675	1HT2	T2
AGGCCGTAGGATGCGT-15	28.6368	16.6345	1HT2	T2
AGGCCGTCACCAGGCT-15	9.42466	7.1654	1HT2	T2
AGGTCCGGTCTAACGT-15	-2.08179	13.4961	1HT2	T2
AGGTCCGTCAAAGTAG-15	26.6918	15.7891	1HT2	T2
AGTTGGTAGCACCGCT-15	-2.85385	14.8078	1HT2	T2
ATCACGACAGCCACCA-15	12.4687	3.23254	1HT2	T2
ATCATGGTCGCTTAGA-15	-2.89254	14.5543	1HT2	T2
ATCCACCGTCGCATAT-15	14.3573	25.4405	1HT2	T2
ATGAGGGCACAGCGTC-15	14.4621	21.5475	1HT2	T2
ATGAGGGGTATAGGGC-15	-1.65491	7.61883	1HT2	T2
ATGGGAGGTCGCGAAA-15	-0.592826	5.01058	1HT2	T2
ATTGGACCACCCATTC-15	-2.98838	13.624	1HT2	T2
CAAGAAAGTTCCGGCA-15	-1.03123	14.4915	1HT2	T2
CACATAGGTAAGAGGA-15	-0.813999	15.1419	1HT2	T2
CACCACTGTCCGACGT-15	14.2204	21.0975	1HT2	T2
CACCACTTCTGGTTCC-15	28.7102	16.5472	1HT2	T2
CAGAATCCACGTTGGC-15	15.0516	25.2204	1HT2	T2
CAGAGAGAGCGATCCC-15	6.15364	15.0985	1HT2	T2
CAGAGAGAGTTGAGAT-15	7.09806	9.97636	1HT2	T2
CAGAGAGCAAGCGCTC-15	-1.45959	15.6672	1HT2	T2
CAGAGAGCATGCAACT-15	26.5397	16.0557	1HT2	T2
CAGATCAAGATAGGAG-15	8.47612	6.37791	1HT2	T2
CAGATCACAGTAAGAT-15	28.5437	15.4869	1HT2	T2
CAGCATAAGATATGGT-15	20.7624	22.9649	1HT2	T2
CAGTCCTAGTACGCCC-15	-1.66896	14.6785	1HT2	T2
CATCGGGCACGAAGCA-15	13.9774	5.50785	1HT2	T2
CATGACATCTGTCTCG-15	27.6494	16.6732	1HT2	T2
CCACTACTCCAACCAA-15	8.68721	19.435	1HT2	T2
CCATGTCCATAGAAAC-15	-2.56484	16.198	1HT2	T2
CCGGTAGTCGGCGCTA-15	16.0802	21.6561	1HT2	T2
CCGTTCATCACTTATC-15	5.66108	9.91542	1HT2	T2
CCTACCATCTTCATGT-15	10.76	17.2589	1HT2	T2
CCTAGCTAGTACGCGA-15	18.2435	22.7406	1HT2	T2
CCTCAGTTCGATAGAA-15	-3.4823	16.3461	1HT2	T2
CGACTTCTCGTTTAGG-15	18.059	34.4853	1HT2	T2
CGAGAAGAGCCTTGAT-15	0.954768	4.16533	1HT2	T2
CGAGAAGTCTTACCTA-15	16.4482	25.7474	1HT2	T2
CGAGCACAGAGGGCTT-15	16.7756	19.7943	1HT2	T2
CGAGCACGTGTGCCTG-15	22.7905	10.0383	1HT2	T2
CGAGCACTCAGGTTCA-15	25.2649	10.7822	1HT2	T2
CGATCGGTCAGGCGAA-15	-0.520313	8.94242	1HT2	T2
CGATGGCAGCTCCTTC-15	-0.837754	12.5102	1HT2	T2
CGGACGTAGAGGGATA-15	7.6814	4.83919	1HT2	T2
CGGAGCTTCATGTGGT-15	19.3562	22.3005	1HT2	T2
CGGAGTCGTTACGCGC-15	-2.0695	15.2837	1HT2	T2
CGTCACTGTTGGAGGT-15	6.74437	7.62673	1HT2	T2
CGTCAGGCATATGCTG-15	3.01209	4.44487	1HT2	T2
CTAAGACAGCTCAACT-15	-1.18994	15.0124	1HT2	T2
CTAAGACGTTAAGATG-15	14.3	26.2017	1HT2	T2
CTACGTCAGCGATATA-15	-3.53171	15.9944	1HT2	T2
CTAGAGTAGCTAGTTC-15	18.4272	19.263	1HT2	T2
CTAGAGTAGCTATGCT-15	25.1458	13.0634	1HT2	T2
CTAGCCTGTTAGATGA-15	23.6327	17.0753	1HT2	T2
CTAGTGACACCACCAG-15	14.4033	15.3862	1HT2	T2
CTCCTAGTCTGGTTCC-15	27.6541	15.8017	1HT2	T2
CTCGAGGCAGGTGCCT-15	15.1961	29.3218	1HT2	T2
CTCGGGAAGACGCAAC-15	18.4089	17.0572	1HT2	T2
CTCGTACAGGTAGCTG-15	-1.30665	14.9539	1HT2	T2
CTCGTCACAGGGAGAG-15	12.228	16.0097	1HT2	T2
CTGAAACCACGCATCG-15	20.7074	12.343	1HT2	T2
CTGATCCAGTAGCGGT-15	26.0337	14.0155	1HT2	T2
CTGCCTAGTCTAGGTT-15	1.06173	10.605	1HT2	T2
CTGCGGAGTTGAGTTC-15	6.2858	25.9879	1HT2	T2
GAAATGAGTCGCGTGT-15	26.7418	14.7108	1HT2	T2
GAACATCCACATCCAA-15	-0.181422	4.18575	1HT2	T2
GAACGGAGTGGTCTCG-15	23.6012	9.48222	1HT2	T2
GAATAAGCACTGTCGG-15	5.65987	12.5747	1HT2	T2
GACACGCTCAACCATG-15	14.4068	20.8842	1HT2	T2
GACTACAGTACTTGAC-15	-1.44902	13.2815	1HT2	T2
GATCTAGGTCCGAATT-15	28.0562	16.3145	1HT2	T2
GATGAAACAGGTGCCT-15	28.4037	16.3725	1HT2	T2
GATGAAACATCAGTAC-15	4.55371	14.2014	1HT2	T2
GCAAACTCAAGCGCTC-15	21.9725	13.2363	1HT2	T2
GCATACAGTGTAATGA-15	7.6625	9.00843	1HT2	T2
GCATGCGCATGGTTGT-15	9.12359	19.7016	1HT2	T2
GCATGCGTCTTTAGTC-15	14.2366	21.1568	1HT2	T2
GCGCAGTGTCATATCG-15	16.4271	8.19095	1HT2	T2
GCTGCAGAGTGGGCTA-15	26.7894	14.5637	1HT2	T2
GCTGCAGTCATACGGT-15	21.9691	15.5751	1HT2	T2
GCTGGGTGTAGCGCTC-15	-2.99103	16.2767	1HT2	T2
GCTTCCACAAGTAGTA-15	25.9196	16.0431	1HT2	T2
GGACAAGAGAGGGCTT-15	11.1403	14.8773	1HT2	T2
GGCTGGTCATGGTAGG-15	-1.35101	14.4645	1HT2	T2
GGCTGGTTCAAAGACA-15	18.6585	33.2441	1HT2	T2
GGGAGATAGGCAATTA-15	4.79438	3.15334	1HT2	T2
GGGATGATCCGGCACA-15	3.63727	11.0816	1HT2	T2
GGGTCTGCATGTTCCC-15	16.367	19.9032	1HT2	T2
GGTATTGTCAGTTCGA-15	10.3007	9.82166	1HT2	T2
GGTGCGTTCGTGGTCG-15	28.4074	15.2838	1HT2	T2
GTATTCTGTTTGGCGC-15	-2.1765	14.8166	1HT2	T2
TAAGAGAGTACAGCAG-15	9.33203	21.9127	1HT2	T2
TACCTATCAATGGTCT-15	-3.37517	15.695	1HT2	T2
TACGGTATCTGGCGTG-15	-1.71219	10.035	1HT2	T2
TCAATCTGTCCGAGTC-15	8.59749	2.36559	1HT2	T2
TCACGAAGTCAAGCGA-15	6.50164	10.2041	1HT2	T2
TCAGGTATCAAGGCTT-15	21.397	12.2242	1HT2	T2
TCGCGTTCAGCCAGAA-15	14.4891	15.1245	1HT2	T2
TCTATTGCACTATCTT-15	14.0749	17.0553	1HT2	T2
TCTATTGTCCAAGCCG-15	17.1962	13.2781	1HT2	T2
TCTCATAGTGGCAAAC-15	14.1414	21.0731	1HT2	T2
TCTTCGGCAATGGAGC-15	28.1272	14.856	1HT2	T2
TCTTCGGTCATGCATG-15	27.0276	15.64	1HT2	T2
TCTTTCCGTTCTGAAC-15	28.4509	15.6318	1HT2	T2
TGACTAGAGCTGCGAA-15	14.098	7.709	1HT2	T2
TGACTTTCACAAGCCC-15	25.1824	10.6527	1HT2	T2
TGACTTTTCTCGTATT-15	0.193805	9.13105	1HT2	T2
TGCCCATGTTGGTGGA-15	5.3793	14.0007	1HT2	T2
TGCCCATTCACATAGC-15	-2.52594	15.0095	1HT2	T2
TGCTGCTCACCCTATC-15	26.9647	14.0763	1HT2	T2
TGCTGCTGTAGTAGTA-15	-3.37663	16.3386	1HT2	T2
TGGACGCAGGTGCTTT-15	-1.27343	14.7788	1HT2	T2
TGGCCAGAGCTAAGAT-15	15.3583	24.8418	1HT2	T2
TGGCGCAGTCTAAAGA-15	9.04736	24.5836	1HT2	T2
TGGGCGTCACGGTGTC-15	5.65854	12.5533	1HT2	T2
TGTCCCACAGGGTACA-15	28.1033	15.443	1HT2	T2
TGTCCCATCCGCATAA-15	21.986	11.7332	1HT2	T2
TTCGGTCTCACGAAGG-15	27.7104	15.8131	1HT2	T2
TTCGGTCTCACGATGT-15	-2.20005	15.0921	1HT2	T2
AAAGTAGAGGCAAAGA-16	13.7915	19.4321	1HT3	T3
AAAGTAGGTTTGACTG-16	18.791	28.6638	1HT3	T3
AACACGTTCATGGTCA-16	16.7953	28.5901	1HT3	T3
AACCGCGTCCCATTAT-16	3.44038	16.2183	1HT3	T3
AACGTTGTCTTTAGTC-16	14.9837	27.8917	1HT3	T3
AACTCTTTCGCATGGC-16	6.5629	14.9286	1HT3	T3
AACTCTTTCTCCCTGA-16	17.247	24.7542	1HT3	T3
AACTTTCCAAACGTGG-16	6.20806	26.5146	1HT3	T3
AAGCCGCGTTGTCTTT-16	6.32608	16.0627	1HT3	T3
AAGTCTGAGAGTAAGG-16	5.60782	15.8378	1HT3	T3
ACACCAATCTACTATC-16	15.4111	17.992	1HT3	T3
ACACCGGGTTGGGACA-16	14.2487	26.4302	1HT3	T3
ACACTGATCATCTGTT-16	19.5004	15.1503	1HT3	T3
ACAGCCGAGCCACTAT-16	6.61103	18.5317	1HT3	T3
ACATACGTCAGGCAAG-16	19.8333	29.4725	1HT3	T3
ACATCAGCAGCGTCCA-16	12.3059	12.9847	1HT3	T3
ACGATGTAGGGTGTTG-16	19.9125	30.9272	1HT3	T3
ACGCCAGAGCGCTCCA-16	17.5344	30.3573	1HT3	T3
ACGGCCATCTAGAGTC-16	3.51409	8.35485	1HT3	T3
ACGTCAACAGCGATCC-16	0.406761	4.24617	1HT3	T3
ACTATCTTCTTCCTTC-16	3.86161	13.0496	1HT3	T3
ACTGAACGTAAACACA-16	18.018	17.0276	1HT3	T3
ACTGAGTTCACGCGGT-16	10.3366	14.3772	1HT3	T3
ACTGATGTCTCAACTT-16	10.1642	20.2763	1HT3	T3
ACTGCTCGTTGCGTTA-16	25.1974	16.6324	1HT3	T3
ACTGCTCTCCGATATG-16	3.8733	4.28545	1HT3	T3
ACTTTCACATGCATGT-16	17.122	19.4999	1HT3	T3
AGATCTGTCATGCATG-16	1.15604	7.2984	1HT3	T3
AGATTGCGTATCAGTC-16	8.82238	8.3414	1HT3	T3
AGATTGCTCGCGGATC-16	17.8721	30.5735	1HT3	T3
AGCATACCAGCTATTG-16	24.4206	9.66734	1HT3	T3
AGCGTATAGTTGTAGA-16	23.238	17.8131	1HT3	T3
AGCTCCTCAAAGCAAT-16	19.3823	29.8082	1HT3	T3
AGCTCTCCATAGACTC-16	1.10585	11.0961	1HT3	T3
AGCTCTCTCGCCCTTA-16	4.82283	8.98031	1HT3	T3
AGGCCGTCAGTATCTG-16	12.1363	11.7562	1HT3	T3
AGGCCGTGTCTAGTCA-16	16.1937	28.7025	1HT3	T3
AGGGAGTAGTCTCGGC-16	22.8723	11.9821	1HT3	T3
AGGGAGTAGTGGGATC-16	12.4554	18.7907	1HT3	T3
AGGGTGAAGGCGTACA-16	20.9638	10.4458	1HT3	T3
AGTAGTCTCATCATTC-16	-0.822793	15.5656	1HT3	T3
ATAACGCGTCGAAAGC-16	19.9604	30.1929	1HT3	T3
ATCACGACAAACAACA-16	3.51395	9.97356	1HT3	T3
ATCACGACAAAGCAAT-16	3.27738	16.6304	1HT3	T3
ATCATGGAGGCTAGAC-16	0.765098	17.9633	1HT3	T3
ATCATGGGTGTGGTTT-16	20.9517	23.0604	1HT3	T3
ATCCACCTCACTATTC-16	1.36449	4.17614	1HT3	T3
ATCGAGTCACCACCAG-16	4.34659	4.29753	1HT3	T3
ATCTACTTCTCGTTTA-16	16.6973	31.7582	1HT3	T3
ATCTGCCGTTGTACAC-16	19.8304	31.9928	1HT3	T3
ATTACTCAGCGTTTAC-16	2.20022	11.2189	1HT3	T3
ATTACTCGTAGCTCCG-16	3.5828	7.35751	1HT3	T3
ATTGGTGCACGGACAA-16	1.12197	8.46763	1HT3	T3
ATTGGTGTCCCAACGG-16	1.56563	4.18664	1HT3	T3
ATTTCTGGTTGATTCG-16	22.1204	17.6596	1HT3	T3
CAACTAGGTGTTTGGT-16	18.9082	22.1631	1HT3	T3
CAAGTTGAGATCCCAT-16	16.7302	19.7779	1HT3	T3
CAAGTTGCACCCATGG-16	7.52999	7.85211	1HT3	T3
CACACTCTCGTGGTCG-16	0.807186	9.37293	1HT3	T3
CACAGGCTCATCATTC-16	17.49	22.3875	1HT3	T3
CACAGTAAGGGTTCCC-16	8.59314	16.2168	1HT3	T3
CACCACTCAGCGAACA-16	7.19463	17.3564	1HT3	T3
CACCACTGTTGCGTTA-16	14.1017	5.13185	1HT3	T3
CACCTTGCATCGGACC-16	6.53872	16.6094	1HT3	T3
CAGATCAGTGCGCTTG-16	20.8123	24.3983	1HT3	T3
CAGCAGCCAATCGGTT-16	18.0808	28.6827	1HT3	T3
CAGCGACAGTGAAGTT-16	15.1449	24.1245	1HT3	T3
CAGCGACCAATGGATA-16	8.02566	18.5978	1HT3	T3
CAGCTGGGTACGAAAT-16	15.9263	30.0575	1HT3	T3
CATCGAACATCGATGT-16	15.7157	23.4255	1HT3	T3
CATGACAGTAGAAGGA-16	14.104	18.8172	1HT3	T3
CATGCCTTCCAAAGTC-16	7.97649	16.2675	1HT3	T3
CATTATCCAAGACGTG-16	7.30474	17.0384	1HT3	T3
CATTATCGTGCAACGA-16	2.04637	15.6352	1HT3	T3
CCACCTACAGCCTTGG-16	13.1222	13.0633	1HT3	T3
CCACGGAAGCCACGCT-16	10.8946	16.9272	1HT3	T3
CCACGGACAGTGGAGT-16	3.25266	7.95506	1HT3	T3
CCACTACTCCATTCTA-16	12.5231	18.6706	1HT3	T3
CCGGTAGTCGGATGTT-16	20.8599	23.1361	1HT3	T3
CCGTGGAAGTGAAGAG-16	9.35106	15.0056	1HT3	T3
CCTAAAGGTAAGAGAG-16	3.1712	7.43234	1HT3	T3
CCTAGCTCACGTTGGC-16	17.7742	22.5854	1HT3	T3
CCTAGCTTCTCGATGA-16	18.8747	33.3564	1HT3	T3
CCTATTAAGAAGGTGA-16	5.59567	18.6765	1HT3	T3
CCTATTATCTGGTGTA-16	8.08193	9.1555	1HT3	T3
CCTCAGTGTAATAGCA-16	4.95821	15.7308	1HT3	T3
CCTTACGGTTGACGTT-16	16.1073	14.6737	1HT3	T3
CGACCTTCAAGGCTCC-16	2.1479	6.25688	1HT3	T3
CGACCTTGTCTTGATG-16	16.8613	27.2867	1HT3	T3
CGACTTCGTCAGGACA-16	2.65399	10.6946	1HT3	T3
CGAGCACAGCCGATTT-16	5.25112	10.8084	1HT3	T3
CGAGCACGTCTAAAGA-16	5.0357	15.7255	1HT3	T3
CGAGCCACAACACCTA-16	10.0687	15.6084	1HT3	T3
CGATTGAAGTTACCCA-16	3.09666	5.14339	1HT3	T3
CGCCAAGGTGTTTGTG-16	12.3502	15.1429	1HT3	T3
CGCTGGACAAGTTAAG-16	0.552737	4.17712	1HT3	T3
CGCTGGACATGCCTTC-16	25.0697	16.0354	1HT3	T3
CGGACGTCATGCGCAC-16	9.57206	14.1216	1HT3	T3
CGGAGTCAGAAACCAT-16	15.8199	28.504	1HT3	T3
CGTCAGGAGCCGGTAA-16	13.906	18.4806	1HT3	T3
CGTCAGGCAATGTTGC-16	3.26007	16.3848	1HT3	T3
CGTCAGGGTCGACTGC-16	5.3362	12.3443	1HT3	T3
CGTGAGCCACGAAAGC-16	15.1924	25.9449	1HT3	T3
CGTGTAACAACTGCGC-16	20.0455	27.496	1HT3	T3
CGTGTCTGTACAGTGG-16	4.85653	12.3886	1HT3	T3
CGTTAGAAGTACGCCC-16	3.22401	16.3533	1HT3	T3
CGTTAGAGTTAGGGTG-16	9.98897	22.7813	1HT3	T3
CGTTAGATCTTTACGT-16	12.2603	21.38	1HT3	T3
CGTTGGGAGCTTATCG-16	15.8852	22.6489	1HT3	T3
CTAAGACCATGCAACT-16	4.67807	16.1424	1HT3	T3
CTACACCCATGGAATA-16	12.0729	11.6988	1HT3	T3
CTAGAGTGTTGATTCG-16	14.1165	25.0507	1HT3	T3
CTCATTAAGTGTGGCA-16	9.68174	24.2392	1HT3	T3
CTCCTAGAGGAGTTGC-16	14.7675	18.0548	1HT3	T3
CTCCTAGTCCTAGGGC-16	-1.37195	4.12217	1HT3	T3
CTCGAAACATCCAACA-16	6.64666	23.9411	1HT3	T3
CTCGAAAGTTGGTGGA-16	16.8035	27.3457	1HT3	T3
CTCGTACTCTGGTTCC-16	23.1666	11.9399	1HT3	T3
CTCTACGCAAGTCATC-16	19.3022	30.1552	1HT3	T3
CTCTGGTTCTGTACGA-16	7.43362	17.6986	1HT3	T3
CTGAAGTTCGTTTAGG-16	3.02896	3.94848	1HT3	T3
CTGCCTAGTAAACCTC-16	18.7855	16.9661	1HT3	T3
CTGCCTAGTCATCCCT-16	19.9942	31.3791	1HT3	T3
CTGGTCTTCGTGGGAA-16	23.6727	10.5343	1HT3	T3
CTTAACTGTTAGTGGG-16	22.7211	13.4025	1HT3	T3
CTTACCGCATTTCAGG-16	11.5775	21.185	1HT3	T3
CTTACCGGTACCTACA-16	-0.415049	4.71963	1HT3	T3
CTTAGGACACCTGGTG-16	10.7386	14.7497	1HT3	T3
GAACCTACAAAGTCAA-16	11.0254	13.9494	1HT3	T3
GAACGGACACAGTCGC-16	19.0211	15.5185	1HT3	T3
GAATAAGCAATAACGA-16	8.09187	25.3178	1HT3	T3
GACACGCAGTGGGATC-16	4.91301	11.1827	1HT3	T3
GACACGCTCCTAGTGA-16	5.36336	15.4185	1HT3	T3
GACCAATGTCCGTTAA-16	7.00826	25.7663	1HT3	T3
GACCAATTCTACTCAT-16	8.35214	18.8271	1HT3	T3
GACCTGGAGCTCCTCT-16	7.05608	16.097	1HT3	T3
GACCTGGAGGGATCTG-16	23.9369	10.7144	1HT3	T3
GACGCGTGTGTAAGTA-16	8.40234	21.8531	1HT3	T3
GACGGCTAGCCCAATT-16	16.6037	19.2192	1HT3	T3
GACGTGCGTCGGCATC-16	3.11527	2.86132	1HT3	T3
GAGCAGACAGATGGCA-16	3.65871	5.91842	1HT3	T3
GAGGTGAAGGACAGCT-16	1.18457	3.8726	1HT3	T3
GAGGTGACAAGCTGTT-16	17.7364	25.9809	1HT3	T3
GAGGTGATCAACGAAA-16	3.66304	13.5944	1HT3	T3
GAGGTGATCGAATGCT-16	4.91956	3.07366	1HT3	T3
GAGTCCGGTTAGAACA-16	15.3771	29.4324	1HT3	T3
GATCAGTGTACGCTGC-16	6.41113	14.0494	1HT3	T3
GATCGATAGCGATAGC-16	17.4566	29.9882	1HT3	T3
GATCGATCAGGACGTA-16	8.95499	2.11635	1HT3	T3
GATCGCGAGGGCTTGA-16	21.571	11.9917	1HT3	T3
GATGAAACATAGTAAG-16	13.1541	15.1378	1HT3	T3
GATGAAAGTCTCTTAT-16	19.7356	32.0556	1HT3	T3
GATGAAAGTGTGACGA-16	12.209	23.3446	1HT3	T3
GATGAGGTCACTATTC-16	23.9804	13.0926	1HT3	T3
GATGCTAGTGACGGTA-16	19.2774	31.6115	1HT3	T3
GATTCAGAGCTCCTCT-16	3.76813	15.2809	1HT3	T3
GATTCAGGTCTTGTCC-16	-1.5815	16.6472	1HT3	T3
GCAATCATCAACGGGA-16	4.44924	15.1192	1HT3	T3
GCACATAAGCGTCAAG-16	5.80818	17.1521	1HT3	T3
GCACATAGTACCGTTA-16	13.0949	26.3766	1HT3	T3
GCAGCCATCTCCTATA-16	16.0222	14.1034	1HT3	T3
GCATGTACAAGCCTAT-16	22.0019	17.4916	1HT3	T3
GCCAAATAGTTCGATC-16	16.4789	25.5985	1HT3	T3
GCGACCATCCAAATGC-16	18.5268	27.4997	1HT3	T3
GCGCAACCACGGTAGA-16	10.043	13.9874	1HT3	T3
GCGCAGTTCTTCCTTC-16	1.50276	5.8509	1HT3	T3
GCGCGATTCCCAAGAT-16	24.0633	12.8831	1HT3	T3
GCGGGTTAGCTAAACA-16	24.0202	9.25309	1HT3	T3
GCTCCTACAAAGCGGT-16	5.85497	15.7186	1HT3	T3
GCTCCTATCGTACGGC-16	21.0538	22.7152	1HT3	T3
GCTCTGTCACGGACAA-16	17.1073	18.7528	1HT3	T3
GCTCTGTCATCAGTAC-16	10.8174	18.3018	1HT3	T3
GCTGCAGAGTTGCAGG-16	5.21674	14.7174	1HT3	T3
GCTGCGATCGCCAAAT-16	18.3329	29.9206	1HT3	T3
GCTTCCACACATAACC-16	4.25958	7.43372	1HT3	T3
GGAATAAGTGCAGACA-16	7.80261	15.517	1HT3	T3
GGACGTCTCCTTTCTC-16	14.0364	24.5383	1HT3	T3
GGATGTTCAGAGTGTG-16	21.2514	30.9222	1HT3	T3
GGCGACTCATTCCTCG-16	6.93356	11.7747	1HT3	T3
GGCGACTGTAGAAGGA-16	21.7874	17.6362	1HT3	T3
GGCTCGAAGTCATCCA-16	2.6582	12.9486	1HT3	T3
GGGACCTTCCGTAGGC-16	3.7663	14.2708	1HT3	T3
GGGTCTGCATCCAACA-16	12.2013	23.3132	1HT3	T3
GGGTTGCCAACTGCTA-16	12.4772	23.5394	1HT3	T3
GGTGAAGCAGACGCCT-16	6.85882	26.261	1HT3	T3
GGTGAAGCATCTGGTA-16	16.8941	14.8161	1HT3	T3
GGTGCGTTCAGTACGT-16	3.8664	7.17543	1HT3	T3
GTAACGTGTAAAGTCA-16	14.6743	22.8492	1HT3	T3
GTAACTGAGGCACATG-16	18.7374	29.1548	1HT3	T3
GTCACAAAGCCACTAT-16	20.8452	23.8166	1HT3	T3
GTCACAAGTCTCCACT-16	24.9357	13.7395	1HT3	T3
GTCCTCAAGGATGTAT-16	4.7732	14.37	1HT3	T3
GTCGGGTAGGAATCGC-16	18.9937	32.3086	1HT3	T3
GTCTTCGCATATACGC-16	19.3842	22.3595	1HT3	T3
GTCTTCGCATTGAGCT-16	17.3112	6.89094	1HT3	T3
GTGCAGCCATTGGTAC-16	11.2747	17.1297	1HT3	T3
GTGCATAAGATGCCTT-16	-1.00661	12.1154	1HT3	T3
GTGCATAGTAAGTAGT-16	14.1047	5.3976	1HT3	T3
GTGCGGTCAATAGAGT-16	4.86189	25.6623	1HT3	T3
GTGCGGTTCTGCGTAA-16	4.9592	17.3336	1HT3	T3
GTGCTTCTCATCGCTC-16	5.13215	13.3901	1HT3	T3
GTGTGCGCATCTCCCA-16	16.7342	19.2988	1HT3	T3
GTGTTAGGTCGCGTGT-16	-0.234223	2.99765	1HT3	T3
GTTAAGCCAAGTTAAG-16	14.4199	26.5666	1HT3	T3
GTTCTCGAGATGTCGG-16	14.7435	27.2211	1HT3	T3
GTTCTCGAGGACATTA-16	3.27662	2.5592	1HT3	T3
GTTTCTAGTACGCTGC-16	5.7497	18.1852	1HT3	T3
GTTTCTAGTCAACTGT-16	19.6928	29.1857	1HT3	T3
GTTTCTATCCGTAGGC-16	17.2716	29.0074	1HT3	T3
TAAACCGCATGACGGA-16	18.8893	15.8711	1HT3	T3
TAAGTGCAGGCGATAC-16	15.4444	24.5804	1HT3	T3
TAAGTGCGTGTGTGCC-16	15.2055	17.9586	1HT3	T3
TACGGATGTTAAGATG-16	16.1253	25.7133	1HT3	T3
TACGGGCAGTGTTAGA-16	17.3167	25.4709	1HT3	T3
TACGGTACACGAGAGT-16	21.2363	30.997	1HT3	T3
TACTCGCCAAGCTGTT-16	0.804809	3.411	1HT3	T3
TACTTGTGTTGTCTTT-16	16.2284	29.3642	1HT3	T3
TAGACCAAGCCTTGAT-16	2.01171	6.44637	1HT3	T3
TAGACCACATAGAAAC-16	24.1082	12.8931	1HT3	T3
TAGAGCTGTAGAAAGG-16	9.91735	20.2086	1HT3	T3
TAGGCATCAATGGTCT-16	10.538	14.698	1HT3	T3
TAGGCATCATTCACTT-16	6.09513	17.5903	1HT3	T3
TAGTGGTAGCACACAG-16	17.7766	16.3196	1HT3	T3
TAGTGGTCAATAGCGG-16	11.5789	28.8367	1HT3	T3
TAGTGGTTCCAAAGTC-16	19.6577	22.7709	1HT3	T3
TAGTTGGGTTTAGGAA-16	18.8735	21.8776	1HT3	T3
TATGCCCGTACTCAAC-16	19.2989	32.2222	1HT3	T3
TATTACCGTAGCTCCG-16	4.49251	9.48667	1HT3	T3
TCAATCTCAATGGACG-16	5.1209	15.2177	1HT3	T3
TCACGAACATGGTCTA-16	12.9415	17.7205	1HT3	T3
TCAGCAATCGGCCGAT-16	19.6937	28.9113	1HT3	T3
TCCCGATCATGTTCCC-16	0.597304	8.69144	1HT3	T3
TCGCGAGCAACCGCCA-16	5.95679	17.3767	1HT3	T3
TCGGGACGTCATATCG-16	5.70166	10.6948	1HT3	T3
TCGGTAATCATGGTCA-16	13.9859	26.9807	1HT3	T3
TCGGTAATCTGCTGTC-16	16.3744	31.3605	1HT3	T3
TCGTACCCAGCTGTGC-16	9.1571	14.468	1HT3	T3
TCGTACCGTTCAGACT-16	12.4377	18.7177	1HT3	T3
TCTATTGGTACCATCA-16	18.4076	30.2256	1HT3	T3
TCTATTGGTAGCTAAA-16	7.74375	19.5033	1HT3	T3
TCTATTGGTGTCTGAT-16	15.0678	17.819	1HT3	T3
TCTGGAACAAGCCGTC-16	7.79961	2.72916	1HT3	T3
TCTTCGGAGATCCTGT-16	6.53579	13.7704	1HT3	T3
TCTTTCCGTAGTGAAT-16	16.4734	30.4904	1HT3	T3
TGACGGCTCCTGTACC-16	13.5912	18.0303	1HT3	T3
TGAGAGGAGTGCAAGC-16	17.2443	23.3494	1HT3	T3
TGAGCCGCAGTCGTGC-16	11.6964	9.46145	1HT3	T3
TGAGCCGGTACTTCTT-16	21.0745	25.0363	1HT3	T3
TGAGGGAAGCCCAACC-16	12.7518	13.0099	1HT3	T3
TGCACCTGTCGCGAAA-16	18.9313	33.0118	1HT3	T3
TGCCAAATCACCGGGT-16	9.05244	24.2584	1HT3	T3
TGCCCTAAGGACCACA-16	17.3997	15.3218	1HT3	T3
TGCGGGTCATGAGCGA-16	0.950148	15.6532	1HT3	T3
TGCTACCAGGAACTGC-16	7.7372	12.6879	1HT3	T3
TGGACGCTCTATGTGG-16	9.17789	23.0888	1HT3	T3
TGGCCAGCACATGGGA-16	13.5437	17.8054	1HT3	T3
TGGGAAGAGAGCCTAG-16	4.22621	11.1258	1HT3	T3
TGGGCGTAGAGTGACC-16	11.1468	17.1084	1HT3	T3
TGGGCGTGTTCAACCA-16	13.5698	25.1659	1HT3	T3
TGGGCGTTCACGCGGT-16	17.4626	22.3848	1HT3	T3
TGGTTCCCATAGACTC-16	16.8148	27.5394	1HT3	T3
TGTCCCAAGATATACG-16	2.4983	13.8991	1HT3	T3
TGTCCCAAGTAGTGCG-16	8.32189	15.8721	1HT3	T3
TGTGTTTGTCAACATC-16	23.945	16.4058	1HT3	T3
TTAACTCTCGCTTAGA-16	-0.744839	5.4598	1HT3	T3
TTAGTTCTCTTTAGTC-16	10.0917	22.5119	1HT3	T3
TTATGCTCACCATGTA-16	5.80824	10.0026	1HT3	T3
TTATGCTGTTGGGACA-16	19.3544	32.7241	1HT3	T3
TTCCCAGGTACCGTAT-16	25.9496	15.5543	1HT3	T3
TTCGGTCAGGAATCGC-16	4.918	25.6941	1HT3	T3
TTCTACACAGGTCTCG-16	12.0107	16.5893	1HT3	T3
TTCTTAGAGCTTATCG-16	21.9733	17.4408	1HT3	T3
TTGCCGTCACGGTTTA-16	18.9144	29.8146	1HT3	T3
TTGCGTCCACCAACCG-16	15.2404	18.1382	1HT3	T3
TTGGAACTCGTCCAGG-16	2.09719	5.66921	1HT3	T3
TTTGGTTGTCAAAGAT-16	0.105383	6.01637	1HT3	T3
AAACGGGGTCCTGCTT-19	36.2893	-7.01856	2HT2	T2
ACACTGAAGCTGGAAC-19	36.1324	-6.13173	2HT2	T2
ACTGAGTCACTGTTAG-19	37.0813	-6.47155	2HT2	T2
AGCAGCCCAGGATCGA-19	37.622	-5.75188	2HT2	T2
AGCCTAATCAACGGCC-19	35.7376	-4.89826	2HT2	T2
ATCGAGTAGCCAGGAT-19	36.0855	-6.13437	2HT2	T2
CAAGGCCCAGTCACTA-19	34.5957	-6.75288	2HT2	T2
CAGCGACAGTGTACCT-19	35.3988	-4.89574	2HT2	T2
CAGTCCTGTTAAAGAC-19	35.581	-4.38761	2HT2	T2
CCAGCGAGTGTCCTCT-19	34.7726	-5.13535	2HT2	T2
CCGTTCACAAGAAAGG-19	36.6261	-7.64475	2HT2	T2
CGACCTTAGGAGCGAG-19	37.4047	-7.69674	2HT2	T2
GCGCAACTCTTGAGAC-19	35.1665	-5.04023	2HT2	T2
GGAAAGCCACAACGTT-19	35.6867	-5.57063	2HT2	T2
GGACATTTCCAGTAGT-19	36.1435	-8.27157	2HT2	T2
GGCTGGTAGTCCATAC-19	35.6168	-5.80276	2HT2	T2
GGTGCGTTCAGGCCCA-19	37.2939	-8.24046	2HT2	T2
GTACGTAAGTAGATGT-19	34.8482	-6.53239	2HT2	T2
TATGCCCTCACAGGCC-19	37.3018	-8.27982	2HT2	T2
TGAGAGGTCACATAGC-19	37.8763	-7.25217	2HT2	T2
TGGTTCCTCACCTTAT-19	36.8517	-7.95441	2HT2	T2
TTAGGACGTCTTCAAG-19	35.618	-5.17928	2HT2	T2
TTCGAAGTCCGCATCT-19	36.9453	-8.01737	2HT2	T2
TTTATGCCAAGCCGTC-19	36.232	-6.09275	2HT2	T2
ACGGGCTAGGACAGAA-23	-31.2363	-15.2055	3HT2	T2
ACTTGTTAGGCCGAAT-23	-32.4515	-18.9944	3HT2	T2
AGACGTTGTTGTTTGG-23	-32.3505	-18.1959	3HT2	T2
AGGGAGTAGTTTCCTT-23	-32.4375	-16.6328	3HT2	T2
ATGGGAGCAGACAAAT-23	-33.2842	-17.1085	3HT2	T2
CACCACTTCAGCTCGG-23	-33.262	-18.9523	3HT2	T2
CCACCTAGTGGAAAGA-23	-31.9139	-15.37	3HT2	T2
CCATGTCAGATTACCC-23	-33.1089	-18.5959	3HT2	T2
CCATGTCGTCTACCTC-23	-15.1077	2.67254	3HT2	T2
CGATTGAAGGACCACA-23	-33.4454	-18.2408	3HT2	T2
CTGTGCTAGTACGATA-23	-32.5522	-16.8999	3HT2	T2
GACTGCGAGATGCGAC-23	-33.0405	-16.6354	3HT2	T2
GCAGCCAGTCCCGACA-23	-32.5532	-17.3402	3HT2	T2
GCGCAGTAGAGTGACC-23	-33.0128	-16.5984	3HT2	T2
GTAGGCCGTGTTTGGT-23	-32.6674	-16.5236	3HT2	T2
GTAGTCAGTATATGGA-23	-32.9428	-18.6492	3HT2	T2
GTGCAGCGTCATGCCG-23	-32.97	-17.9582	3HT2	T2
TGCACCTTCTTACCGC-23	-30.2888	-17.7856	3HT2	T2
TGCCCTAGTTCAGACT-23	-32.218	-18.5084	3HT2	T2
TTGCCGTTCACAGGCC-23	-33.5799	-15.6846	3HT2	T2
TTGCCGTTCCGTCATC-23	-31.461	-14.9306	3HT2	T2
TTTACTGAGGCACATG-23	-31.7503	-15.3388	3HT2	T2
TTTGGTTTCACTCTTA-23	-33.4538	-17.3569	3HT2	T2
AATCGGTCATTATCTC-24	-33.2809	-18.9298	3HT3	T3
AGCTTGAAGCTTTGGT-24	-33.3955	-18.1149	3HT3	T3
AGTTGGTTCAACGGCC-24	8.38334	-14.3651	3HT3	T3
CAGTAACCATAGAAAC-24	-31.3721	-15.5986	3HT3	T3
CATCCACAGGTAAACT-24	-33.3775	-17.2782	3HT3	T3
CCGTGGAGTGATGTGG-24	-31.367	-14.807	3HT3	T3
CGGAGCTGTTGCCTCT-24	-32.1006	-16.3195	3HT3	T3
CGTAGGCCAACGCACC-24	13.7416	-18.3635	3HT3	T3
CTCAGAATCTTGGGTA-24	-32.5542	-17.3653	3HT3	T3
CTGAAGTGTAGAGCTG-24	-32.4321	-17.6895	3HT3	T3
CTGTGCTCAATGAAAC-24	-32.699	-15.8835	3HT3	T3
GAAACTCTCTGCTTGC-24	-32.6287	-17.5762	3HT3	T3
GACCTGGCATGCTAGT-24	1.31685	-13.6402	3HT3	T3
GAGGTGAAGCGCTCCA-24	-31.3072	-17.7703	3HT3	T3
GATCGTAGTCGGCACT-24	13.7156	-18.3376	3HT3	T3
GGATTACAGGATGCGT-24	-31.1983	-17.7413	3HT3	T3
GGCCGATTCGGCGCAT-24	-31.7917	-16.0522	3HT3	T3
GTACTCCAGTCCAGGA-24	-33.3953	-18.355	3HT3	T3
GTATTCTCAATAGAGT-24	-32.8328	-15.994	3HT3	T3
GTCACAAGTTAAGAAC-24	-31.9789	-16.3344	3HT3	T3
TCATTACTCCCTCAGT-24	-32.9625	-18.1582	3HT3	T3
TGACAACCAAGAGGCT-24	-32.5536	-16.5343	3HT3	T3
TTCTCAAAGCTGGAAC-24	-33.1078	-18.8843	3HT3	T3
AGATTGCAGTTAAGTG-25	-10.5828	-18.9425	4HB	B
CAGATCACAACGATGG-25	0.345193	-33.6692	4HB	B
CCCAGTTCAAGCTGTT-25	14.0169	-18.6566	4HB	B
CTACATTTCTTGACGA-25	-8.24051	-30.9321	4HB	B
CTCATTACAGTCGATT-25	5.19642	-14.9113	4HB	B
GGATGTTTCTTGTTTG-25	-7.80282	-18.7318	4HB	B
GTCAAGTCAGCCTGTG-25	-2.06003	-18.2116	4HB	B
GTGCAGCGTTGTCGCG-25	-9.07599	-21.9418	4HB	B
TCGTACCAGGAGTTGC-25	2.13631	-19.1859	4HB	B
TGGTTCCCACCACGTG-25	-0.977203	-33.6701	4HB	B
TTGACTTCAAACAACA-25	13.7868	-18.4441	4HB	B
TTGGAACAGACTTTCG-25	-3.87781	-15.9252	4HB	B
AACACGTTCCATGAAC-27	-3.59175	-32.3506	4HT1	T1
ACACTGACATGAAGTA-27	-9.29784	-37.2546	4HT1	T1
ACCAGTACACACCGAC-27	1.98566	-29.1329	4HT1	T1
ACCGTAAGTCCAGTAT-27	-8.16615	-18.6199	4HT1	T1
ACGATGTGTGTGACCC-27	-0.343829	-28.1892	4HT1	T1
AGGGATGAGTACGTTC-27	-3.37681	-12.0923	4HT1	T1
AGGTCCGCACATTAGC-27	-1.41942	-11.5458	4HT1	T1
ATAGACCGTTGAGTTC-27	-0.51547	-28.1557	4HT1	T1
ATAGACCTCACCGTAA-27	-0.643671	-29.0715	4HT1	T1
ATCCACCAGGTGCTAG-27	0.851598	-15.0106	4HT1	T1
ATCGAGTCAGCTTAAC-27	3.11621	-16.2438	4HT1	T1
ATTGGTGTCGAGCCCA-27	2.61219	-15.246	4HT1	T1
CACAAACAGCTAACTC-27	1.37924	-24.3068	4HT1	T1
CACAGGCTCTTCGAGA-27	3.16291	-20.5257	4HT1	T1
CACTCCAGTAGTAGTA-27	2.52917	-30.6856	4HT1	T1
CAGCATAAGTCGTTTG-27	1.32027	-32.7551	4HT1	T1
CAGCCGAAGGAGTACC-27	1.3916	-24.3788	4HT1	T1
CATCGAACACACCGCA-27	-11.5877	-37.7266	4HT1	T1
CATCGAATCGTTTAGG-27	2.9593	-29.4728	4HT1	T1
CATTATCCAGTATGCT-27	-0.342439	-12.9507	4HT1	T1
CCACTACCAAATACAG-27	3.76249	-26.5324	4HT1	T1
CCATGTCAGCGAAGGG-27	-2.93441	-31.5058	4HT1	T1
CCGGTAGTCTCCAGGG-27	4.80915	-20.6542	4HT1	T1
CCGTGGACATTACCTT-27	-10.978	-37.2116	4HT1	T1
CGAACATCAGATGGGT-27	-4.22639	-15.7757	4HT1	T1
CGAGCCAGTACAAGTA-27	-13.9021	-13.3119	4HT1	T1
CGATGGCAGTTGAGTA-27	-13.5599	-13.9479	4HT1	T1
CGGACGTAGCCACGTC-27	-1.77591	-14.2945	4HT1	T1
CGGAGCTCAGGGATTG-27	-8.18831	-29.7585	4HT1	T1
CGGGTCACAGCGAACA-27	-10.1633	-22.5136	4HT1	T1
CGTAGCGCAATGGTCT-27	4.58937	-20.2264	4HT1	T1
CGTTAGAAGTATCGAA-27	2.07915	-29.0287	4HT1	T1
CTAACTTGTAGAGCTG-27	-2.82551	-16.2629	4HT1	T1
CTAAGACGTAGTGAAT-27	4.11557	-18.2106	4HT1	T1
CTAGAGTTCCACGTTC-27	-12.6697	-23.0709	4HT1	T1
CTCACACAGTGGGCTA-27	1.18319	-32.1099	4HT1	T1
CTCATTAGTTGACGTT-27	3.91665	-26.7467	4HT1	T1
CTCCTAGGTGACTCAT-27	-14.4896	-24.6801	4HT1	T1
CTCGTCAGTTCCGTCT-27	-4.27969	-14.8646	4HT1	T1
CTCTAATGTACAGCAG-27	-9.51141	-17.875	4HT1	T1
CTGATCCGTATGAATG-27	4.76342	-18.3949	4HT1	T1
GACGTGCTCACTATTC-27	1.40803	-24.3791	4HT1	T1
GACTAACAGGCACATG-27	3.2648	-19.4478	4HT1	T1
GCACTCTGTCGGCACT-27	3.06965	-27.9775	4HT1	T1
GCATGTACATGACATC-27	2.18617	-19.7561	4HT1	T1
GCTTCCATCAGCTTAG-27	2.99836	-28.2278	4HT1	T1
GGACAAGAGGAATGGA-27	2.27904	-16.3834	4HT1	T1
GGACAGACATATGCTG-27	3.16629	-19.1341	4HT1	T1
GGCTGGTGTTATCCGA-27	-3.87908	-34.2086	4HT1	T1
GGGACCTCATGAAGTA-27	-4.04955	-29.0368	4HT1	T1
GGGAGATTCACAATGC-27	5.17217	-14.8513	4HT1	T1
GGGTTGCTCAAGGCTT-27	-1.30226	-21.76	4HT1	T1
GTAACTGCATTAGCCA-27	-14.306	-25.6533	4HT1	T1
GTAACTGTCCCTCTTT-27	-8.67127	-36.1509	4HT1	T1
GTATTCTAGCCATCGC-27	3.28508	-27.9392	4HT1	T1
GTTAAGCTCTGAGGGA-27	-7.15322	-31.8649	4HT1	T1
TACAGTGAGCTGTTCA-27	-3.50671	-33.9268	4HT1	T1
TACGGTAGTCGAGTTT-27	4.65878	-15.635	4HT1	T1
TCAGATGAGATCCCGC-27	-8.82925	-35.0908	4HT1	T1
TCAGCAAGTATTCGTG-27	1.39747	-24.382	4HT1	T1
TCAGGTAGTTGGGACA-27	5.41264	-19.7985	4HT1	T1
TGAGCCGAGTGCGATG-27	-6.09668	-33.7942	4HT1	T1
TGGTTCCAGAGCTATA-27	-7.49364	-27.3988	4HT1	T1
TGTGGTAAGACCACGA-27	-4.78759	-15.5966	4HT1	T1
TTAGGCATCCCATTTA-27	2.61841	-15.7639	4HT1	T1
TTCTCAAAGCTACCTA-27	-2.38415	-31.3793	4HT1	T1
AAAGTAGGTTTGACAC-28	-0.200387	-18.287	4HT3	T3
AACCATGGTCGGATCC-28	1.41476	-29.8949	4HT3	T3
AACTCAGTCGGAAATA-28	-7.25871	-27.3096	4HT3	T3
AACTCCCTCTATGTGG-28	-0.920658	-33.2727	4HT3	T3
AACTCTTCAATCACAC-28	-1.48227	-17.3918	4HT3	T3
AACTGGTTCTCCTATA-28	-14.9558	-25.7045	4HT3	T3
AAGGCAGCAACCGCCA-28	1.20635	-30.4067	4HT3	T3
AATCGGTTCATGCATG-28	-0.763143	-33.1204	4HT3	T3
AATCGGTTCCAAGCCG-28	-12.1262	-24.6426	4HT3	T3
ACAGCTATCTTTCCTC-28	-8.16097	-17.9195	4HT3	T3
ACATACGAGCCACTAT-28	-16.3011	-27.4857	4HT3	T3
ACATCAGCAGATGGCA-28	-7.94509	-19.917	4HT3	T3
ACATGGTGTTCAACCA-28	-10.4845	-32.8553	4HT3	T3
ACCGTAATCTTTAGGG-28	2.6142	-31.2385	4HT3	T3
ACCTTTAGTTTCCACC-28	-10.6141	-37.3792	4HT3	T3
ACGAGCCGTATCACCA-28	-0.961314	-31.0485	4HT3	T3
ACGATGTAGTAGTGCG-28	-0.534981	-21.2877	4HT3	T3
ACTATCTAGTGACTCT-28	-10.8525	-35.5165	4HT3	T3
ACTGAACCAATGGAGC-28	-10.483	-32.9504	4HT3	T3
ACTGAGTAGGAGTTTA-28	0.485063	-22.1988	4HT3	T3
ACTGAGTCATGAAGTA-28	-9.92703	-23.1967	4HT3	T3
ACTGTCCCACCTATCC-28	1.58546	-32.1599	4HT3	T3
ACTTTCACACTAGTAC-28	-2.51641	-17.7697	4HT3	T3
AGAATAGAGATCTGAA-28	3.23177	-17.2458	4HT3	T3
AGAATAGTCCCTCTTT-28	-8.669	-33.8559	4HT3	T3
AGAGTGGTCGCGTTTC-28	2.10717	-31.6269	4HT3	T3
AGCGTATTCCCAACGG-28	-1.70688	-29.0671	4HT3	T3
AGCTCCTAGCGATAGC-28	-3.28197	-18.549	4HT3	T3
AGCTCTCGTGAGGGTT-28	0.13121	-14.9554	4HT3	T3
AGCTTGAAGAAGGGTA-28	-3.458	-14.243	4HT3	T3
AGCTTGAGTATAAACG-28	1.6565	-32.1286	4HT3	T3
AGGCCACAGGGCTTCC-28	-14.3167	-24.7963	4HT3	T3
AGGCCACAGTCCTCCT-28	2.21413	-19.1821	4HT3	T3
AGGCCGTCAAAGTGCG-28	-5.68814	-17.5286	4HT3	T3
AGGCCGTCAGTGAGTG-28	0.216624	-20.2725	4HT3	T3
AGGCCGTGTGAGGGAG-28	1.78363	-29.9818	4HT3	T3
AGGGATGAGGTACTCT-28	-7.07656	-26.8197	4HT3	T3
AGTGGGATCAGCAACT-28	-3.66538	-15.7043	4HT3	T3
AGTGTCAGTCTCGTTC-28	-1.74772	-30.0661	4HT3	T3
ATAACGCCAAAGGTGC-28	-3.70951	-14.2196	4HT3	T3
ATCACGAGTAAACACA-28	-0.79425	-19.9312	4HT3	T3
ATCATCTCAATGAATG-28	-1.76992	-32.031	4HT3	T3
ATCATCTGTCCGAGTC-28	0.431054	-14.8615	4HT3	T3
ATCCACCCAGTCAGAG-28	-5.00084	-16.4635	4HT3	T3
ATCTACTTCATCGGAT-28	-1.69607	-18.0458	4HT3	T3
ATGAGGGTCCGTTGCT-28	3.51475	-17.4994	4HT3	T3
CAACCAACACGGCCAT-28	-13.0173	-24.0811	4HT3	T3
CAAGGCCTCTCTAGGA-28	-1.22154	-29.6194	4HT3	T3
CACAAACTCTAACTCT-28	-2.21081	-13.6413	4HT3	T3
CACACCTCATCCAACA-28	-11.9986	-38.0962	4HT3	T3
CACATAGAGACCGGAT-28	-16.3259	-27.4845	4HT3	T3
CACCTTGAGTGTCTCA-28	-2.48983	-14.0646	4HT3	T3
CAGAATCTCAGGTTCA-28	2.85661	-18.1518	4HT3	T3
CAGCATACACGAGAGT-28	-2.14294	-31.4886	4HT3	T3
CAGCCGAAGTAGCGGT-28	-1.97087	-15.0458	4HT3	T3
CAGCGACTCTGCTGTC-28	-2.49289	-11.9614	4HT3	T3
CAGCTAAGTACCGTTA-28	-2.90336	-13.769	4HT3	T3
CAGCTAAGTTGACGTT-28	-1.19971	-29.3827	4HT3	T3
CAGGTGCCAGGTGCCT-28	-6.82167	-26.2417	4HT3	T3
CAGGTGCGTGGGTCAA-28	-13.7899	-25.4798	4HT3	T3
CATCAGAAGCCCGAAA-28	-1.11481	-26.8375	4HT3	T3
CATCAGACACCCATTC-28	3.23192	-17.2357	4HT3	T3
CATGCCTCAATCAGAA-28	2.22876	-30.8341	4HT3	T3
CATGCCTTCAGTTAGC-28	-0.626821	-14.3098	4HT3	T3
CCACGGAGTAAGCACG-28	-13.6757	-24.8734	4HT3	T3
CCCTCCTCAACGATCT-28	-6.12767	-32.6759	4HT3	T3
CCTAAAGTCGGTGTTA-28	-2.96695	-15.1084	4HT3	T3
CCTAGCTCATGGGACA-28	1.55733	-15.6998	4HT3	T3
CCTATTAGTTAAGAAC-28	2.98473	-16.8768	4HT3	T3
CGAGAAGAGATCGATA-28	-4.16814	-34.3934	4HT3	T3
CGAGAAGAGGCATTGG-28	-7.0753	-34.2528	4HT3	T3
CGAGCACAGTCCCACG-28	-14.9125	-26.2022	4HT3	T3
CGATCGGAGGATGCGT-28	-10.8646	-35.6074	4HT3	T3
CGATGGCTCAGGCCCA-28	-10.5562	-23.9671	4HT3	T3
CGATGTATCGCTGATA-28	0.292163	-18.7282	4HT3	T3
CGATTGAGTGTGGTTT-28	-15.5718	-27.4142	4HT3	T3
CGCGTTTCACGTCTCT-28	-0.956685	-19.1784	4HT3	T3
CGCTGGAAGTGGTAAT-28	-1.19261	-27.6723	4HT3	T3
CGCTGGATCGGCTACG-28	-2.21988	-17.8249	4HT3	T3
CGGCTAGGTCGCGGTT-28	-15.5924	-27.3581	4HT3	T3
CGGTTAATCGGCTTGG-28	4.64074	-15.7251	4HT3	T3
CGTCCATAGGCTAGGT-28	3.55065	-16.9901	4HT3	T3
CGTGTAAAGCGAGAAA-28	0.380124	-21.395	4HT3	T3
CGTGTCTGTGAGGCTA-28	-7.22179	-33.7398	4HT3	T3
CGTTAGATCCAGGGCT-28	2.35629	-31.7074	4HT3	T3
CGTTCTGAGTACATGA-28	-4.07131	-33.1491	4HT3	T3
CTAACTTGTCATGCCG-28	0.455358	-19.5701	4HT3	T3
CTAATGGCACATAACC-28	-4.34654	-34.2313	4HT3	T3
CTACACCAGCAACGGT-28	-6.12159	-26.9763	4HT3	T3
CTACGTCCAGCTGCTG-28	1.34583	-21.4977	4HT3	T3
CTAGAGTAGCTAGCCC-28	-2.435	-32.1306	4HT3	T3
CTAGCCTTCGACAGCC-28	-10.1223	-36.9356	4HT3	T3
CTAGTGACATTAACCG-28	2.20715	-19.1912	4HT3	T3
CTAGTGATCTGTTGAG-28	-14.7569	-13.4864	4HT3	T3
CTCGTCACATGGTCAT-28	-3.40856	-14.9481	4HT3	T3
CTGAAGTAGTGAATTG-28	-1.47071	-18.883	4HT3	T3
CTGGTCTGTGTTGAGG-28	-8.96202	-24.0294	4HT3	T3
CTTAACTAGGTTCCTA-28	4.06563	-17.2785	4HT3	T3
GAACCTAAGACAATAC-28	-11.0383	-32.5786	4HT3	T3
GAATGAATCTGGTTCC-28	-5.64505	-16.6297	4HT3	T3
GACCTGGAGATAGTCA-28	3.02959	-17.8414	4HT3	T3
GACGTTATCACATACG-28	-9.6832	-35.9836	4HT3	T3
GACTAACCAGTTCATG-28	0.556078	-29.1136	4HT3	T3
GACTACAGTCTAGGTT-28	-2.17284	-13.1758	4HT3	T3
GAGGTGAAGACAGGCT-28	-15.0241	-27.014	4HT3	T3
GAGTCCGCAAGAGTCG-28	-0.551138	-31.2575	4HT3	T3
GATCAGTCAGTCGTGC-28	-0.216353	-30.261	4HT3	T3
GATCGATTCGTAGATC-28	-3.05942	-14.1457	4HT3	T3
GCACATATCCGTACAA-28	-7.27503	-14.7854	4HT3	T3
GCACATATCCTTGCCA-28	-11.087	-36.8196	4HT3	T3
GCACTCTTCTCCTATA-28	-4.87469	-16.3677	4HT3	T3
GCAGCCAAGCAACGGT-28	-1.51486	-31.3356	4HT3	T3
GCGCAACAGGCATTGG-28	1.19556	-31.6602	4HT3	T3
GCGCGATAGATGCCTT-28	-6.88506	-14.9094	4HT3	T3
GCGGGTTGTACCAGTT-28	-6.17397	-34.701	4HT3	T3
GCTCCTAAGACAAGCC-28	0.934372	-31.1942	4HT3	T3
GGAAAGCAGAATGTTG-28	1.26818	-30.7463	4HT3	T3
GGAACTTCATTAACCG-28	0.996665	-29.1567	4HT3	T3
GGAACTTGTGCACTTA-28	-5.33356	-33.2997	4HT3	T3
GGACAAGTCGCTGATA-28	-1.57502	-30.1674	4HT3	T3
GGATGTTTCATTTGGG-28	-1.28515	-32.7363	4HT3	T3
GGCTGGTAGACAATAC-28	-12.3591	-27.0914	4HT3	T3
GGGAGATGTAATTGGA-28	0.858903	-29.7175	4HT3	T3
GTCTCGTGTGTGGCTC-28	-16.3137	-27.5152	4HT3	T3
GTGCGGTGTTGTTTGG-28	-1.9642	-15.4669	4HT3	T3
GTGCTTCCAAAGCGGT-28	-6.82718	-15.6921	4HT3	T3
GTGTGCGAGTATCTCG-28	2.85794	-18.7986	4HT3	T3
GTGTGCGTCCCTGACT-28	0.139665	-14.8753	4HT3	T3
GTGTTAGTCAGTCAGT-28	-4.70904	-32.9657	4HT3	T3
GTTAAGCGTCAACATC-28	-4.37466	-33.1301	4HT3	T3
GTTACAGGTAGCTTGT-28	0.100843	-31.267	4HT3	T3
GTTACAGGTCAAGCGA-28	-7.14625	-22.2817	4HT3	T3
TAAGTGCAGAGTCTGG-28	0.137615	-31.934	4HT3	T3
TACCTATTCAACCAAC-28	4.19557	-17.5577	4HT3	T3
TACGGGCGTCTCCACT-28	-6.14895	-34.5841	4HT3	T3
TACGGTAAGTGGAGAA-28	-13.5885	-13.914	4HT3	T3
TACTCATGTTTGGGCC-28	-3.86224	-29.8327	4HT3	T3
TAGCCGGAGATGTTAG-28	-15.7224	-25.717	4HT3	T3
TATTACCCAATTCCTT-28	-7.75268	-22.1122	4HT3	T3
TATTACCTCGTTGCCT-28	-2.23286	-31.8878	4HT3	T3
TCAATCTAGTGGAGTC-28	3.11389	-16.41	4HT3	T3
TCAGCAACATATGGTC-28	-8.47646	-33.2393	4HT3	T3
TCAGCAAGTTATGTGC-28	-1.76813	-29.3702	4HT3	T3
TCAGGATGTCTCCACT-28	-2.48128	-13.6376	4HT3	T3
TCAGGTAGTTGCGTTA-28	-0.16219	-20.2727	4HT3	T3
TCCACACCAGCGATCC-28	2.3188	-31.0178	4HT3	T3
TCGAGGCAGCTGAAAT-28	3.95331	-16.5464	4HT3	T3
TCGGTAACATGCAATC-28	0.876868	-29.6105	4HT3	T3
TCGTAGAGTGCCTGGT-28	1.2622	-30.42	4HT3	T3
TCGTAGATCCTTTCGG-28	-6.87528	-21.0296	4HT3	T3
TCTGAGATCTCGAGTA-28	-0.227131	-20.1954	4HT3	T3
TCTGAGATCTTGTACT-28	-8.89601	-33.8024	4HT3	T3
TCTTCGGCACCCTATC-28	-3.87258	-18.013	4HT3	T3
TGAGCATGTATCAGTC-28	5.35901	-20.2232	4HT3	T3
TGAGGGAAGGCTAGCA-28	-10.1486	-37.0325	4HT3	T3
TGCACCTTCCAATGGT-28	3.72544	-16.9769	4HT3	T3
TGCCCATTCTTAACCT-28	-10.7825	-24.342	4HT3	T3
TGCGCAGCAGATTGCT-28	-13.7765	-25.4619	4HT3	T3
TGGCGCACAATGTAAG-28	-1.55864	-17.6867	4HT3	T3
TGGCGCAGTGTTGGGA-28	-4.68939	-32.7944	4HT3	T3
TGGCTGGTCGACAGCC-28	-1.70176	-29.1219	4HT3	T3
TGGGCGTCACGAGAGT-28	2.94725	-16.397	4HT3	T3
TGGTTAGAGGGTATCG-28	-1.07154	-26.9327	4HT3	T3
TGGTTAGCAAGACACG-28	-2.802	-14.1182	4HT3	T3
TGTCCCAGTCCGTCAG-28	-2.31311	-12.031	4HT3	T3
TGTGTTTAGACGCACA-28	-1.01816	-27.1834	4HT3	T3
TGTTCCGTCTCCTATA-28	-1.26445	-30.1409	4HT3	T3
TTATGCTCACCAGCAC-28	2.81771	-30.0147	4HT3	T3
TTATGCTGTACCATCA-28	-3.14299	-18.5494	4HT3	T3
TTATGCTGTCTTGATG-28	-1.39892	-32.7127	4HT3	T3
TTCCCAGGTCCGCTGA-28	-4.60371	-15.9185	4HT3	T3
TTCTACATCAGGTAAA-28	2.9276	-16.3084	4HT3	T3
TTGAACGTCGTCCAGG-28	-1.20475	-18.5904	4HT3	T3
TTGAACGTCGTGGTCG-28	-2.86718	-16.2009	4HT3	T3
TTGACTTGTAAACGCG-28	-5.35671	-33.5102	4HT3	T3
TTTATGCCAATGTAAG-28	-15.0673	-23.0063	4HT3	T3
AAACGGGAGTTAAGTG-29	-15.5713	-25.0995	4HT2	T2
AACCGCGAGAGACTTA-29	-3.32514	-30.773	4HT2	T2
AACTCAGCAATACGCT-29	-7.29023	-29.4623	4HT2	T2
AACTCTTCAGCGTCCA-29	-11.8912	-24.7936	4HT2	T2
AACTCTTGTAGCGATG-29	-14.0023	-13.7131	4HT2	T2
AAGCCGCTCGTGGGAA-29	-7.47041	-29.0236	4HT2	T2
AAGGAGCCAAAGCAAT-29	-14.9305	-27.4367	4HT2	T2
AAGGCAGCAAGAAGAG-29	-7.36841	-18.7	4HT2	T2
AAGTCTGAGGGCTTCC-29	0.951413	-21.746	4HT2	T2
AATCGGTAGCCGTCGT-29	-5.5134	-29.9665	4HT2	T2
ACAGCTATCCCGACTT-29	-5.70139	-15.3635	4HT2	T2
ACCAGTATCGAATCCA-29	-14.1125	-13.6785	4HT2	T2
ACCTTTATCCTGCCAT-29	-10.2107	-20.1262	4HT2	T2
ACGGAGATCGCGTTTC-29	-6.75389	-26.3603	4HT2	T2
ACTGATGCATGTTCCC-29	-4.67721	-17.28	4HT2	T2
ACTGATGGTCTTGCGG-29	-4.97328	-31.451	4HT2	T2
AGAGCTTCAAGACGTG-29	-12.4459	-38.2562	4HT2	T2
AGAGCTTTCGCCATAA-29	4.84241	-18.693	4HT2	T2
AGAGTGGCATCCTAGA-29	-11.5564	-37.744	4HT2	T2
AGCAGCCAGGGTCGAT-29	-5.44024	-15.3966	4HT2	T2
AGCAGCCCAGCCAATT-29	-6.73606	-26.3026	4HT2	T2
AGCATACAGACTTGAA-29	-6.96402	-26.7972	4HT2	T2
AGGGTGAAGATTACCC-29	-13.2047	-25.8228	4HT2	T2
AGTTGGTGTTGTGGAG-29	-8.25535	-19.3521	4HT2	T2
ATAACGCGTATTAGCC-29	-6.17057	-30.4159	4HT2	T2
ATCACGAGTTCGGCAC-29	-13.5701	-14.0743	4HT2	T2
ATCTGCCTCTGATTCT-29	3.9313	-19.9237	4HT2	T2
ATGGGAGCACAGGAGT-29	3.02275	-18.4214	4HT2	T2
ATGGGAGCACCTCGTT-29	3.93631	-26.0084	4HT2	T2
ATTACTCCAGCCTTTC-29	-6.46517	-15.1002	4HT2	T2
ATTACTCGTCACTTCC-29	-4.92076	-29.4023	4HT2	T2
ATTACTCGTCTCTCTG-29	-7.21801	-28.8017	4HT2	T2
CAAGATCGTTCAGCGC-29	-5.30308	-15.4043	4HT2	T2
CAAGGCCGTCTCACCT-29	-7.93518	-31.6026	4HT2	T2
CACACCTCACCGGAAA-29	-7.93788	-32.3068	4HT2	T2
CACACTCAGCCCAATT-29	-2.83504	-30.9289	4HT2	T2
CACCTTGCACATGTGT-29	-4.25148	-31.1915	4HT2	T2
CACTCCATCGTTTAGG-29	-8.83629	-20.1627	4HT2	T2
CAGAATCTCTCTGCTG-29	-3.25265	-30.6835	4HT2	T2
CAGATCAGTAATCACC-29	-5.65481	-18.2037	4HT2	T2
CAGCTAAGTCTCAACA-29	-8.2924	-32.5411	4HT2	T2
CAGCTAATCGTGGGAA-29	-14.3682	-25.6769	4HT2	T2
CAGCTGGTCTCAAACG-29	-6.71353	-29.9323	4HT2	T2
CAGTAACCAAGCCTAT-29	-14.4007	-13.5156	4HT2	T2
CATCAAGAGTAAGTAC-29	-9.572	-18.1941	4HT2	T2
CATCGGGGTGATAAGT-29	-2.61952	-14.088	4HT2	T2
CATGCCTAGGCTCTTA-29	-14.4639	-13.5092	4HT2	T2
CCACTACCACAGACTT-29	-5.29189	-17.5772	4HT2	T2
CCACTACGTCAGAATA-29	-10.5235	-32.764	4HT2	T2
CCAGCGATCCTGTAGA-29	-9.86565	-33.1865	4HT2	T2
CCATTCGCAGTATAAG-29	-6.47092	-30.9455	4HT2	T2
CCCAGTTTCAGCACAT-29	-9.99645	-33.1493	4HT2	T2
CCGGGATAGTCGTACT-29	-9.33559	-17.9618	4HT2	T2
CCTACACAGGCAAAGA-29	-10.3361	-20.2544	4HT2	T2
CCTACCACACGGCGTT-29	-7.8871	-18.3534	4HT2	T2
CCTAGCTTCAGAAATG-29	-7.06899	-28.9358	4HT2	T2
CCTATTACAGCCTATA-29	-9.16854	-36.1619	4HT2	T2
CCTTTCTCACGCTTTC-29	5.07842	-21.5492	4HT2	T2
CGACCTTAGATCGATA-29	-7.3693	-20.5685	4HT2	T2
CGAGAAGAGAGTGACC-29	-6.69552	-16.1315	4HT2	T2
CGAGCACTCAGTACGT-29	-14.5686	-13.5558	4HT2	T2
CGATCGGAGCTACCGC-29	-10.7483	-36.8108	4HT2	T2
CGCGTTTAGACTTTCG-29	-15.2068	-27.0451	4HT2	T2
CGCTTCATCACCACCT-29	-8.46383	-18.1727	4HT2	T2
CGGAGCTAGATCGATA-29	-15.249	-25.7324	4HT2	T2
CGGTTAAGTCTCCCTA-29	-7.57436	-27.1527	4HT2	T2
CGTAGCGCAAAGTGCG-29	-3.58725	-12.3893	4HT2	T2
CGTGTAATCCAAAGTC-29	-0.984967	-26.5458	4HT2	T2
CGTGTCTAGCTGTTCA-29	-9.46138	-22.8845	4HT2	T2
CGTTAGAAGACTGTAA-29	-9.33228	-21.3607	4HT2	T2
CTAATGGGTACAGTTC-29	-11.8606	-37.3285	4HT2	T2
CTACATTGTATCAGTC-29	-8.7554	-22.25	4HT2	T2
CTAGAGTTCGAGAACG-29	-4.35931	-30.9829	4HT2	T2
CTAGCCTTCCGTAGGC-29	-8.4977	-20.1626	4HT2	T2
CTCGAGGGTAGCGCTC-29	-11.3899	-37.4218	4HT2	T2
CTCTGGTAGCTGCAAG-29	-7.61129	-20.3978	4HT2	T2
CTGTGCTAGTCCGGTC-29	-6.40393	-16.1415	4HT2	T2
CTTACCGCAAGGTGTG-29	1.02404	-28.9647	4HT2	T2
CTTACCGGTTTGACAC-29	-4.71304	-15.3545	4HT2	T2
CTTGGCTTCGGATGTT-29	-6.03769	-27.2262	4HT2	T2
GAACCTACAGGACCCT-29	-12.1469	-35.527	4HT2	T2
GAACCTAGTTGTTTGG-29	-12.882	-23.7344	4HT2	T2
GACACGCAGCCATCGC-29	-4.95759	-30.7077	4HT2	T2
GACACGCGTAAACCTC-29	2.54636	-18.5185	4HT2	T2
GACGGCTCACCGAATT-29	-12.0141	-25.0512	4HT2	T2
GATCTAGAGATGTTAG-29	-14.0684	-13.6852	4HT2	T2
GCAAACTTCGCCAAAT-29	-4.65563	-28.7819	4HT2	T2
GCAATCACAACGATCT-29	-7.82864	-16.8089	4HT2	T2
GCATGTAAGACCCACC-29	-0.91173	-26.7598	4HT2	T2
GCCAAATAGTTGCAGG-29	-7.27691	-31.3576	4HT2	T2
GCGCCAATCATTGCGA-29	-5.78525	-31.2899	4HT2	T2
GCGGGTTCACGGTAAG-29	-4.17546	-14.1183	4HT2	T2
GCTGCGACAGTCGTGC-29	2.84666	-27.6159	4HT2	T2
GGAAAGCAGTGTACGG-29	-8.24919	-32.9166	4HT2	T2
GGAACTTTCTTCCTTC-29	2.90393	-27.0671	4HT2	T2
GGAATAAAGACTCGGA-29	-9.71481	-33.9673	4HT2	T2
GGACAAGAGGATGCGT-29	-0.465904	-20.8443	4HT2	T2
GGACATTCAACACCTA-29	-7.94872	-19.685	4HT2	T2
GGCTCGACAGCTTAAC-29	-6.52949	-21.8339	4HT2	T2
GGCTGGTTCTGTCTCG-29	-4.71169	-28.9561	4HT2	T2
GGGAATGGTCTGGAGA-29	2.78881	-26.5309	4HT2	T2
GGGACCTAGAGCAATT-29	-6.62646	-30.6682	4HT2	T2
GGGAGATTCCGATATG-29	-9.67567	-19.8487	4HT2	T2
GGGATGAAGCGTGAGT-29	-6.39624	-30.6291	4HT2	T2
GGGTTGCAGTTGCAGG-29	-8.67971	-34.0441	4HT2	T2
GTAACTGGTAAGGATT-29	1.93782	-15.6927	4HT2	T2
GTACGTATCACTCTTA-29	-8.50743	-35.9821	4HT2	T2
GTACTTTCACAGCGTC-29	-14.9598	-24.8965	4HT2	T2
GTAGTCAAGATGAGAG-29	-11.8049	-37.8646	4HT2	T2
GTAGTCACATGGGAAC-29	-2.51724	-30.9881	4HT2	T2
GTATCTTGTCTAGTCA-29	-7.63291	-29.8468	4HT2	T2
GTCTTCGCAGCTGCAC-29	0.440311	-21.9794	4HT2	T2
GTGCAGCGTTCCGTCT-29	-6.27098	-35.1242	4HT2	T2
GTGCAGCTCAGAAATG-29	-6.92896	-17.6492	4HT2	T2
GTGCAGCTCGTACCGG-29	1.14322	-23.6273	4HT2	T2
GTGCATAGTATTACCG-29	-7.03449	-29.0291	4HT2	T2
GTGTTAGAGGCGATAC-29	-7.19931	-21.2769	4HT2	T2
GTTCATTGTAGGGACT-29	-9.59489	-35.8495	4HT2	T2
GTTCGGGAGATCCCGC-29	-9.07897	-18.8606	4HT2	T2
GTTCGGGTCGTATCAG-29	-1.06422	-11.791	4HT2	T2
GTTCTCGAGTGCCATT-29	-7.25032	-17.526	4HT2	T2
TAAGCGTCAGTTCCCT-29	-8.38884	-33.1422	4HT2	T2
TACCTATTCGCTGATA-29	-8.27056	-15.5638	4HT2	T2
TACCTTACAGACAAAT-29	-9.55086	-19.2101	4HT2	T2
TACTCATCACAGCGTC-29	-14.8741	-25.6675	4HT2	T2
TACTTGTGTTGGACCC-29	-8.56719	-20.2306	4HT2	T2
TAGACCAGTAGTAGTA-29	4.94176	-20.5952	4HT2	T2
TAGAGCTAGCGCTCCA-29	-6.50264	-16.3869	4HT2	T2
TAGAGCTCAAACTGTC-29	-10.205	-34.4559	4HT2	T2
TAGAGCTCAGATCTGT-29	-6.32256	-15.2593	4HT2	T2
TAGTGGTGTTGATTGC-29	-0.10456	-13.3904	4HT2	T2
TAGTTGGAGGTGTTAA-29	-10.2903	-20.3487	4HT2	T2
TATCTCAGTTCCTCCA-29	-11.5643	-37.7464	4HT2	T2
TCAGGTATCTGTCCGT-29	0.0370597	-31.4779	4HT2	T2
TCGGTAATCTTACCTA-29	-6.83743	-30.2578	4HT2	T2
TCTCATACACGACTCG-29	-2.42017	-27.5672	4HT2	T2
TCTCTAAAGAGGTTAT-29	-8.97863	-35.8169	4HT2	T2
TCTGGAACAAACTGCT-29	3.90236	-17.8142	4HT2	T2
TGAGCCGTCACAAACC-29	-1.0083	-19.2712	4HT2	T2
TGATTTCTCATCTGCC-29	-5.44543	-15.6066	4HT2	T2
TGCACCTGTCCAGTGC-29	-7.47678	-31.7623	4HT2	T2
TGCGCAGGTCGAGTTT-29	-14.1945	-25.4231	4HT2	T2
TGGCGCACAGTATAAG-29	-2.58458	-30.843	4HT2	T2
TGGTTCCGTGCAGGTA-29	-9.13535	-19.528	4HT2	T2
TGTGTTTAGACGACGT-29	-6.25004	-26.9172	4HT2	T2
TGTGTTTGTGTCCTCT-29	-3.64547	-12.5722	4HT2	T2
TTCGGTCAGTGCAAGC-29	0.455224	-21.9508	4HT2	T2
TTCTCCTAGGACCACA-29	-7.02992	-28.6042	4HT2	T2
TTCTTAGGTAGGGACT-29	-6.30257	-32.5724	4HT2	T2
TTGAACGGTATAGTAG-29	-9.3755	-22.9353	4HT2	T2
TTGAACGTCTCCAACC-29	-6.19437	-33.1667	4HT2	T2
TTTATGCTCTCGTATT-29	-7.33777	-17.3672	4HT2	T2
TTTGCGCCAATCGAAA-29	-12.182	-22.7136	4HT2	T2
AAACCTGGTCGCGTGT-30	23.9793	-24.0426	1CT3	T3
AAAGCAAAGATGCCAG-30	22.4158	-22.9309	1CT3	T3
AAAGTAGGTAAATGTG-30	17.4981	-24.0608	1CT3	T3
ACGCCAGTCATTCACT-30	17.5652	-23.6176	1CT3	T3
AGCGGTCAGGACCACA-30	22.3043	-23.4859	1CT3	T3
AGGCCACCAGCATGAG-30	18.2296	-24.3103	1CT3	T3
ATGTGTGCACACATGT-30	22.8817	-22.7989	1CT3	T3
CCAATCCTCAGTTCGA-30	22.6737	-25.9274	1CT3	T3
CGCCAAGGTCACAAGG-30	21.2674	-29.2073	1CT3	T3
CGTTGGGGTCGCGTGT-30	23.8184	-28.4221	1CT3	T3
GACGGCTCACATCCGG-30	18.8804	-24.6131	1CT3	T3
GACGTTATCAGGCCCA-30	22.0452	-24.8714	1CT3	T3
GCAGCCACACTTACGA-30	17.656	-24.2628	1CT3	T3
GCGGGTTAGTTGAGAT-30	17.8864	-23.7631	1CT3	T3
GTTTCTAAGTCGTACT-30	18.1427	-23.8247	1CT3	T3
TACACGAGTCGGCACT-30	24.0503	-24.1213	1CT3	T3
TACGGATTCGAATGCT-30	18.2547	-24.3186	1CT3	T3
TACTTGTTCCTTAATC-30	24.6123	-26.4631	1CT3	T3
TCAGGATGTAAGGATT-30	20.2179	-25.0037	1CT3	T3
TGTATTCGTGAGCGAT-30	23.1057	-26.4915	1CT3	T3
TTAGTTCAGCAGACTG-30	17.7706	-23.9592	1CT3	T3
AAACCTGGTACGAAAT-35	35.2731	-6.53526	2HT3	T3
ACTGAACAGATCGGGT-35	36.0368	-7.4503	2HT3	T3
ACTTTCAGTAAAGTCA-35	36.2594	-7.67632	2HT3	T3
AGAGCTTTCGCTGATA-35	35.0901	-7.05318	2HT3	T3
AGCAGCCTCTTTACAC-35	34.3693	-5.54001	2HT3	T3
ATCATGGGTAGCACGA-35	34.3784	-5.71684	2HT3	T3
ATCGAGTCACTTCGAA-35	35.5784	-7.52381	2HT3	T3
CAAGGCCAGTAAGTAC-35	36.3024	-8.31934	2HT3	T3
CAGGTGCAGTATGACA-35	34.9241	-6.2886	2HT3	T3
CCATTCGAGCGCCTTG-35	35.8295	-4.53484	2HT3	T3
CTTGGCTGTCAACTGT-35	36.1478	-7.43338	2HT3	T3
GCAATCATCCGTTGTC-35	36.7139	-6.62241	2HT3	T3
GCACATATCATGTCCC-35	35.647	-4.08566	2HT3	T3
GCGCAACAGTAGATGT-35	36.3026	-6.86374	2HT3	T3
TCAGGATTCCTAAGTG-35	36.0769	-7.68187	2HT3	T3
TCAGGATTCCTGCAGG-35	35.2899	-6.51975	2HT3	T3
TCAGGTACATTAACCG-35	36.3395	-6.97263	2HT3	T3
TGAGGGATCCTGCTTG-35	36.389	-5.98303	2HT3	T3
TGCCAAAAGTCCAGGA-35	-13.6968	-12.8476	2HT3	T3
TGCCCATGTTGGTTTG-35	36.8131	-7.50633	2HT3	T3
TGCGCAGTCCGCAGTG-35	36.3815	-6.83126	2HT3	T3

## Sheet: Figure 3a
Cell	UMAP 1	UMAP2	Sample	Region	Cell type
CAAGATCAGATCGATA-7	0.146565	-6.41554	2CT2	T2	Cholangiocytes
GATGAGGGTTAAAGTG-11	-5.69329	4.08389	3CT2	T2	Cholangiocytes
CTCGAAATCTTCTGGC-7	0.902647	-4.06513	2CT2	T2	Cholangiocytes
CCACGGACACAAGACG-19	-7.16636	3.15345	2HT2	T2	Cholangiocytes
GACTGCGGTTTACTCT-15	-6.75463	4.4081	1HT2	T2	Cholangiocytes
GGATTACGTTCCACAA-24	1.93964	-0.226755	3HT3	T3	Cholangiocytes
GAATAAGAGTGGGCTA-7	1.00807	-4.44457	2CT2	T2	Cholangiocytes
TGACTTTGTCATACTG-16	-6.71262	3.67844	1HT3	T3	Cholangiocytes
CATCGGGGTGTGAAAT-7	0.934738	-4.81705	2CT2	T2	Cholangiocytes
TAGACCAAGAAGGCCT-7	1.00891	-4.59867	2CT2	T2	Cholangiocytes
TACTTGTAGAAGGCCT-4	-6.20447	4.65984	1CT2	T2	Cholangiocytes
ACCCACTGTGCTGTAT-29	-6.81931	3.79197	4HT2	T2	Cholangiocytes
CTGCTGTAGACACTAA-14	-6.60495	4.20003	1HT1	T1	Cholangiocytes
AGGCCACCATTCCTGC-16	-7.03981	3.82242	1HT3	T3	Cholangiocytes
TCGAGGCAGTAATCCC-7	0.276478	-5.84134	2CT2	T2	Cholangiocytes
CAACCAACAGCTGCTG-4	2.47678	-1.00158	1CT2	T2	Cholangiocytes
AGTGTCATCTCGTTTA-7	-7.69147	3.21539	2CT2	T2	Cholangiocytes
TCAGCAAAGGAGTACC-30	-6.43834	4.51992	1CT3	T3	Cholangiocytes
GGCTGGTAGTGGGCTA-35	0.80978	-4.46115	2HT3	T3	Cholangiocytes
CCGTACTGTCGGCATC-7	0.934924	-5.44001	2CT2	T2	Cholangiocytes
CAGTAACAGCACCGTC-7	0.616838	-4.46809	2CT2	T2	Cholangiocytes
CTTGGCTGTTCCAACA-15	-6.6318	3.64805	1HT2	T2	Cholangiocytes
AAAGTAGCAAAGGAAG-11	-5.65705	3.88304	3CT2	T2	Cholangiocytes
TTAGGCAAGTCACGCC-4	-5.62754	2.09592	1CT2	T2	Cholangiocytes
GTCCTCAAGACCCACC-11	-5.93208	4.48229	3CT2	T2	Cholangiocytes
CGATTGACAAGTTAAG-14	-6.72165	4.40244	1HT1	T1	Cholangiocytes
CATATGGCAATGAAAC-16	-6.19395	3.40617	1HT3	T3	Cholangiocytes
TCGAGGCCAATAACGA-11	4.66295	-1.01542	3CT2	T2	Cholangiocytes
GTCGTAACAGCATACT-11	-5.66791	4.12398	3CT2	T2	Cholangiocytes
TGGGAAGAGCTCAACT-16	-6.03853	3.45192	1HT3	T3	Cholangiocytes
GGAATAACATGACATC-24	-7.33719	4.48278	3HT3	T3	Cholangiocytes
ACCCACTTCGTTTATC-7	1.03063	-7.53772	2CT2	T2	Cholangiocytes
CCTTCCCAGGTGTTAA-11	-5.88997	4.43788	3CT2	T2	Cholangiocytes
TTTGGTTTCCACGCAG-11	-5.54006	4.01467	3CT2	T2	Cholangiocytes
GTAGTCAAGTGGCACA-28	-6.84918	4.49912	4HT3	T3	Cholangiocytes
CGATTGATCAGAGACG-25	-6.16369	4.18042	4HB	B	Cholangiocytes
TCATTACTCTCGTATT-23	-6.86162	4.52062	3HT2	T2	Cholangiocytes
GATCGATTCCCTCTTT-15	-6.76333	4.24641	1HT2	T2	Cholangiocytes
ACGCCGAGTAGCTAAA-23	1.5937	-4.5878	3HT2	T2	Cholangiocytes
ATCCACCTCTTTAGGG-11	-5.78398	3.79912	3CT2	T2	Cholangiocytes
CTGGTCTCATTGGCGC-16	-6.78651	4.41203	1HT3	T3	Cholangiocytes
TGTATTCAGCTAGTCT-11	-5.87793	4.47698	3CT2	T2	Cholangiocytes
CCTCTGAGTTCGAATC-1	-6.45102	4.49801	1CB	B	Cholangiocytes
TTATGCTTCGCATGGC-11	-5.69378	3.88041	3CT2	T2	Cholangiocytes
AGGCCACAGGTAGCCA-1	-6.33243	4.59264	1CB	B	Cholangiocytes
CTTAACTTCAGCACAT-4	-6.17756	4.62057	1CT2	T2	Cholangiocytes
TCAGCTCTCGGTTAAC-7	1.69882	-4.85419	2CT2	T2	Cholangiocytes
GATCGTATCTGTCAAG-16	-6.935	4.2827	1HT3	T3	Cholangiocytes
CCACTACGTGACGGTA-16	-6.89954	4.39456	1HT3	T3	Cholangiocytes
GCTCCTAAGACAATAC-4	5.96974	0.186405	1CT2	T2	Cholangiocytes
ATGGGAGCACTTGGAT-11	-5.40422	4.37237	3CT2	T2	Cholangiocytes
AAACGGGCAGCTGGCT-28	-6.6747	4.26917	4HT3	T3	Cholangiocytes
TCGTACCAGCGAAGGG-11	-13.6725	-4.13732	3CT2	T2	Cholangiocytes
TTAGTTCGTATTCGTG-7	-7.32072	3.21997	2CT2	T2	Cholangiocytes
AGTTGGTCACTTAACG-7	1.29289	-4.41499	2CT2	T2	Cholangiocytes
GCTTCCAGTTGAGTTC-11	-5.70459	4.14184	3CT2	T2	Cholangiocytes
GACACGCTCTCTGCTG-25	-6.82062	4.31418	4HB	B	Cholangiocytes
GCTGCTTTCTGACCTC-7	0.811163	-4.87023	2CT2	T2	Cholangiocytes
GTCTTCGGTTAGAACA-7	1.22329	-6.28425	2CT2	T2	Cholangiocytes
GTCTTCGTCCTATTCA-9	-5.70043	3.87934	3CB	B	Cholangiocytes
CTAATGGCAATTGCTG-35	0.88148	-4.18423	2HT3	T3	Cholangiocytes
CGCGGTATCAGGTTCA-34	0.443114	-4.61411	2HT1	T1	Cholangiocytes
GTGGGTCAGCTATGCT-11	5.00202	-0.870899	3CT2	T2	Cholangiocytes
GACGTTATCCTATTCA-11	-5.91636	4.43239	3CT2	T2	Cholangiocytes
GGGAGATAGGCTAGAC-11	-5.3765	4.42535	3CT2	T2	Cholangiocytes
ATCTGCCGTTCGTTGA-11	-5.82952	4.50178	3CT2	T2	Cholangiocytes
ATAACGCTCTAACTCT-1	-6.30879	4.74617	1CB	B	Cholangiocytes
AGCGGTCAGATGCCAG-11	-5.60842	4.07571	3CT2	T2	Cholangiocytes
AGTAGTCGTGCAACTT-25	-6.88297	4.44306	4HB	B	Cholangiocytes
AAGGCAGCATGTCGAT-25	-6.5829	3.70302	4HB	B	Cholangiocytes
CGGACTGAGGAGCGTT-4	-6.21943	4.52687	1CT2	T2	Cholangiocytes
GTGGGTCTCGTACGGC-23	0.838196	-4.24641	3HT2	T2	Cholangiocytes
TGTGGTAGTATTAGCC-11	6.13433	-0.155596	3CT2	T2	Cholangiocytes
GTTCTCGGTGCGCTTG-6	-5.62074	1.52992	2CT1	T1	Cholangiocytes
AGTGTCAGTTCCAACA-30	-6.31286	4.6207	1CT3	T3	Cholangiocytes
TCGCGAGCACCTCGTT-11	-5.68234	4.09822	3CT2	T2	Cholangiocytes
GCGCAACTCCAGTAGT-6	5.33784	1.92665	2CT1	T1	Cholangiocytes
CGTGAGCGTCTCAACA-30	-6.33146	4.68544	1CT3	T3	Cholangiocytes
CCTACACGTGCACCAC-16	-6.74713	3.64526	1HT3	T3	Cholangiocytes
AGTGGGATCGACGGAA-14	-6.97218	3.88914	1HT1	T1	Cholangiocytes
GCATGTAGTTACAGAA-7	-7.07704	3.42128	2CT2	T2	Cholangiocytes
TTATGCTTCTACTATC-7	-0.347732	-7.61206	2CT2	T2	Cholangiocytes
TCGCGTTTCAGCGATT-4	-6.2992	4.55026	1CT2	T2	Cholangiocytes
CTAGCCTTCGCAAACT-19	-7.74198	4.23704	2HT2	T2	Cholangiocytes
CGATGTAAGCTTTGGT-7	0.25674	-4.9093	2CT2	T2	Cholangiocytes
TACGGTAGTATCAGTC-30	-6.69847	4.22046	1CT3	T3	Cholangiocytes
CGAACATAGGAGTCTG-19	-7.26299	3.01746	2HT2	T2	Cholangiocytes
CCCAGTTGTAACGTTC-11	-5.63164	3.96848	3CT2	T2	Cholangiocytes
GATGAGGGTATGAAAC-7	1.25064	-5.60216	2CT2	T2	Cholangiocytes
AGTGAGGAGATGTTAG-3	-6.52628	4.50373	1CT1	T1	Cholangiocytes
TTGCGTCTCTAACGGT-4	-6.44491	4.61056	1CT2	T2	Cholangiocytes
TAAGTGCTCTCTAGGA-30	-6.39869	4.67763	1CT3	T3	Cholangiocytes
CTTACCGGTAATTGGA-7	-7.44079	3.15012	2CT2	T2	Cholangiocytes
ACCAGTACATGAGCGA-15	-6.978	4.30587	1HT2	T2	Cholangiocytes
ACCTTTATCCCTCAGT-7	1.39082	-4.12797	2CT2	T2	Cholangiocytes
TTCGGTCTCTATCGCC-7	0.835333	-4.17373	2CT2	T2	Cholangiocytes
GTGCAGCTCAAAGTAG-25	-6.56421	4.49661	4HB	B	Cholangiocytes
TTCGGTCTCCTGCTTG-7	0.795069	-5.89876	2CT2	T2	Cholangiocytes
AACTTTCGTTCACCTC-11	-5.6623	4.05491	3CT2	T2	Cholangiocytes
TGGCTGGAGCACCGCT-7	1.09012	-5.13322	2CT2	T2	Cholangiocytes
CGGACTGGTCACACGC-23	-7.16012	4.19573	3HT2	T2	Cholangiocytes
AGTGGGAGTTCCACTC-11	-5.94463	4.52549	3CT2	T2	Cholangiocytes
ACGGAGAGTAGGGACT-9	-5.97547	4.50129	3CB	B	Cholangiocytes
GTCTTCGCATCCGTGG-11	-5.91548	4.38616	3CT2	T2	Cholangiocytes
CACACAAAGCGAAGGG-34	-1.18226	-6.51165	2HT1	T1	Cholangiocytes
GTGCTTCTCTTGTATC-16	-6.82165	4.40748	1HT3	T3	Cholangiocytes
CTGTGCTGTACGCTGC-16	-6.7804	4.4119	1HT3	T3	Cholangiocytes
ACGGGTCAGTCCGTAT-7	0.829708	-4.5522	2CT2	T2	Cholangiocytes
GGGAGATAGGCTAGAC-17	-5.39884	4.44599	2HB	B	Cholangiocytes
CATGGCGTCAACGGCC-30	-6.3957	4.5666	1CT3	T3	Cholangiocytes
GCTGCTTTCGCCTGAG-11	-5.61011	4.12499	3CT2	T2	Cholangiocytes
ACGATGTCAGACACTT-4	-5.85238	3.60179	1CT2	T2	Cholangiocytes
TATTACCGTCTCACCT-30	-6.26062	4.67079	1CT3	T3	Cholangiocytes
CTCGAGGGTGTGAAAT-14	-6.81669	4.39099	1HT1	T1	Cholangiocytes
GAAACTCCAGTGGGAT-23	-7.32114	4.34096	3HT2	T2	Cholangiocytes
CTCTACGCAACGATGG-11	-5.63238	4.08724	3CT2	T2	Cholangiocytes
CACAGTACAAGCTGGA-7	0.270171	-4.69183	2CT2	T2	Cholangiocytes
TTAGGCAAGTCACGCC-12	-5.58174	1.82347	1HB	B	Cholangiocytes
CTGGTCTTCGGCCGAT-7	-7.41349	2.99402	2CT2	T2	Cholangiocytes
GAATAAGGTACCGTTA-4	-5.68666	2.35474	1CT2	T2	Cholangiocytes
AACTCCCCACGCTTTC-7	0.692162	-4.58603	2CT2	T2	Cholangiocytes
GATGAAAGTAGGCATG-4	1.02958	-3.42219	1CT2	T2	Cholangiocytes
TATCAGGTCGTTACGA-3	-6.31417	4.59578	1CT1	T1	Cholangiocytes
CACAGGCAGCGTTCCG-14	-6.75755	4.40393	1HT1	T1	Cholangiocytes
GAATGAAGTAACGACG-25	-6.94089	4.46282	4HB	B	Cholangiocytes
TACTCATCACGAGGTA-7	0.864502	-4.67017	2CT2	T2	Cholangiocytes
TTCGAAGGTAACGCGA-11	-5.84533	4.44802	3CT2	T2	Cholangiocytes
AATCCAGCATGGATGG-34	-2.482	-7.34013	2HT1	T1	Cholangiocytes
GCGGGTTCAGCTATTG-11	-5.7198	4.0191	3CT2	T2	Cholangiocytes
CGGTTAAGTCGTTGTA-30	-6.4189	4.61247	1CT3	T3	Cholangiocytes
TGAGCATGTGCATCTA-11	-5.64745	4.09533	3CT2	T2	Cholangiocytes
GTTCTCGAGAGACGAA-11	-5.41678	4.49044	3CT2	T2	Cholangiocytes
TTGACTTGTCTACCTC-7	0.902284	-5.03835	2CT2	T2	Cholangiocytes
GACAGAGAGAAACCAT-4	5.7508	3.01355	1CT2	T2	Cholangiocytes
TAGAGCTCAGACAGGT-25	-7.15223	4.38303	4HB	B	Cholangiocytes
CGTGTAAAGAGGGCTT-15	-6.72615	4.24506	1HT2	T2	Cholangiocytes
CACAGGCGTATAATGG-35	-12.1219	0.331277	2HT3	T3	Cholangiocytes
CACAGTACACTACAGT-24	1.93619	13.3133	3HT3	T3	Cholangiocytes
AAGGAGCTCCATGAGT-11	-5.6026	4.04053	3CT2	T2	Cholangiocytes
GATCGTAAGCGCTCCA-14	-6.76116	4.55215	1HT1	T1	Cholangiocytes
TTCTTAGCACAGGAGT-11	-5.67765	3.88148	3CT2	T2	Cholangiocytes
TCTATTGGTGGCTCCA-11	-5.6634	4.12118	3CT2	T2	Cholangiocytes
CAGAATCCATATGCTG-17	5.01967	-2.43602	2HB	B	Cholangiocytes
CGGAGTCAGGAGTTGC-7	1.44104	-5.02524	2CT2	T2	Cholangiocytes
CGATGGCCAATTGCTG-10	-5.73807	4.04702	3CT1	T1	Cholangiocytes
GCATACACAAAGGAAG-7	0.458609	-4.87686	2CT2	T2	Cholangiocytes
CAGGTGCGTAAATGAC-27	-6.81612	4.29128	4HT1	T1	Cholangiocytes
CAGCTGGCATGCCTAA-7	0.523521	-4.65177	2CT2	T2	Cholangiocytes
CATCAGACACAAGACG-17	1.22506	-3.82874	2HB	B	Cholangiocytes
AGGGTGAGTGTAAGTA-7	-6.92238	3.01703	2CT2	T2	Cholangiocytes
CTTAACTAGCGAAGGG-7	1.16169	-5.28589	2CT2	T2	Cholangiocytes
GCTCTGTTCGCTAGCG-14	-6.78089	3.73009	1HT1	T1	Cholangiocytes
TTTCCTCGTAAGAGAG-11	-5.69445	4.01438	3CT2	T2	Cholangiocytes
CCTCTGATCCTTTACA-15	-6.81231	4.43171	1HT2	T2	Cholangiocytes
CCATTCGGTGCACCAC-7	0.508818	-5.00974	2CT2	T2	Cholangiocytes
GTGTTAGCAGGCAGTA-7	-7.06633	3.26741	2CT2	T2	Cholangiocytes
CATCCACTCGTCGTTC-7	0.909875	-5.263	2CT2	T2	Cholangiocytes
TGCTGCTCAAGGACTG-10	-5.67409	3.99334	3CT1	T1	Cholangiocytes
CACTCCAAGATATGGT-14	-6.7753	4.07868	1HT1	T1	Cholangiocytes
GAATAAGGTACCGTTA-12	-5.61209	2.21114	1HB	B	Cholangiocytes
TACGGTATCGCCAAAT-14	-6.74833	3.74964	1HT1	T1	Cholangiocytes
TTGGCAAGTGCCTGCA-25	-6.57195	4.5831	4HB	B	Cholangiocytes
TCTCTAATCGGTCTAA-7	-0.657614	-7.64448	2CT2	T2	Cholangiocytes
AGCTTGAAGACGCACA-16	-6.61602	3.65806	1HT3	T3	Cholangiocytes
ACGTCAATCTGTACGA-15	-6.83457	4.10384	1HT2	T2	Cholangiocytes
TCACGAAGTAGCCTCG-24	3.12309	1.61288	3HT3	T3	Cholangiocytes
CACCACTAGCCCAACC-14	-7.00514	4.08292	1HT1	T1	Cholangiocytes
AAAGATGCATGAGCGA-7	1.42395	-5.05357	2CT2	T2	Cholangiocytes
GGGAGATAGGCTAGAC-6	-5.42038	4.37543	2CT1	T1	Cholangiocytes
GTGGGTCTCGTACGGC-34	0.909995	-4.03152	2HT1	T1	Cholangiocytes
AACCGCGGTGATAAGT-11	4.19926	-0.920349	3CT2	T2	Cholangiocytes
CACACAAAGCGAAGGG-12	-0.895126	-6.29527	1HB	B	Cholangiocytes
TGCCCTAAGTAGGTGC-11	-5.62395	4.01037	3CT2	T2	Cholangiocytes
CAGAATCGTCTGCGGT-11	-5.64542	3.94544	3CT2	T2	Cholangiocytes
AGTCTTTCACAGATTC-7	0.385504	-4.60115	2CT2	T2	Cholangiocytes
TGGCCAGTCCCAGGTG-11	-5.63112	3.99325	3CT2	T2	Cholangiocytes
CCTTACGCATCCGTGG-7	-6.36001	12.4852	2CT2	T2	Cholangiocytes
GGAAAGCCAAACGCGA-17	3.00706	1.23717	2HB	B	Cholangiocytes
CCCTCCTTCGTTACAG-4	-6.28582	4.68992	1CT2	T2	Cholangiocytes
ACTGAACGTTGGAGGT-17	5.53295	-1.94221	2HB	B	Cholangiocytes
CACACCTAGACGACGT-24	3.44308	1.85676	3HT3	T3	Cholangiocytes
CGATGTACAACACCTA-22	2.53907	1.19602	3HT1	T1	Cholangiocytes
TTTACTGTCAGAGGTG-15	-6.7168	4.2426	1HT2	T2	Cholangiocytes
TGTCCCAGTATGAATG-14	-7.07019	3.56369	1HT1	T1	Cholangiocytes
CGGAGCTTCCCTAATT-11	-5.68082	4.05064	3CT2	T2	Cholangiocytes
CTGTGCTAGTAACCCT-7	1.09633	-4.72247	2CT2	T2	Cholangiocytes
GGTGCGTGTCCCTTGT-7	-7.13104	3.13679	2CT2	T2	Cholangiocytes
CAACCTCAGGGATCTG-11	4.10488	1.2389	3CT2	T2	Cholangiocytes
CTTCTCTTCCAAGCCG-17	-6.53839	4.63498	2HB	B	Cholangiocytes
GACGGCTTCAGTGTTG-17	-5.35496	2.07177	2HB	B	Cholangiocytes
TTCTACAAGGACATTA-9	-6.12058	4.64403	3CB	B	Cholangiocytes
GTCACAAAGGTGCTAG-27	-8.1562	12.1897	4HT1	T1	Cholangiocytes
CTGTGCTCAAGCGCTC-11	-5.62526	3.83599	3CT2	T2	Cholangiocytes
GATGAAAAGCCTTGAT-7	-1.62588	-8.04692	2CT2	T2	Cholangiocytes
ACACCCTCAGCTATTG-28	-6.67664	4.39758	4HT3	T3	Cholangiocytes
GGTGTTATCAGATAAG-16	-6.65767	3.74264	1HT3	T3	Cholangiocytes
GGATTACGTTCCACAA-17	1.57973	0.16387	2HB	B	Cholangiocytes
AGTCTTTTCACTTCAT-11	-5.69441	4.02091	3CT2	T2	Cholangiocytes
CCAGCGAAGGACGAAA-7	0.99887	-4.11731	2CT2	T2	Cholangiocytes
CTTTGCGGTGTTGGGA-6	-8.08395	4.1187	2CT1	T1	Cholangiocytes
CAGGTGCGTTACGCGC-7	0.846531	-5.38668	2CT2	T2	Cholangiocytes
ATTACTCGTGCACTTA-11	-5.63603	4.0488	3CT2	T2	Cholangiocytes
CTCACACGTCTCAACA-25	-6.23364	4.63042	4HB	B	Cholangiocytes
TAGCCGGTCCACGACG-9	-5.92047	4.19214	3CB	B	Cholangiocytes
TAAACCGCAAGGACTG-30	-6.36051	4.69498	1CT3	T3	Cholangiocytes
CCGTGGATCCTTTCGG-15	-6.49184	4.48702	1HT2	T2	Cholangiocytes
GAAGCAGAGCTCAACT-11	-5.79664	4.43061	3CT2	T2	Cholangiocytes
AGTCTTTTCACAAACC-17	-6.27392	4.68425	2HB	B	Cholangiocytes
ACTTTCATCCCTCAGT-28	-6.20713	3.83772	4HT3	T3	Cholangiocytes
GTTAAGCTCTACTCAT-7	0.721155	-4.55596	2CT2	T2	Cholangiocytes
GCCTCTAAGCGTAATA-4	-6.44659	4.52395	1CT2	T2	Cholangiocytes
GTACTCCCACGAAATA-11	-5.62568	4.04446	3CT2	T2	Cholangiocytes
CCTCTGAGTTCCCTTG-23	-7.10399	3.98253	3HT2	T2	Cholangiocytes
GAACATCGTGAGCGAT-16	-6.80168	4.22711	1HT3	T3	Cholangiocytes
CTGGTCTCAGGTGGAT-14	-6.70769	4.03552	1HT1	T1	Cholangiocytes
GTGGGTCGTGACTACT-17	-6.34545	4.23681	2HB	B	Cholangiocytes
TGGCGCAAGTGTTGAA-7	0.852644	-4.48595	2CT2	T2	Cholangiocytes
TCTGAGAAGAGCTATA-31	2.21508	13.8859	2CB	B	Cholangiocytes
CCGTGGAGTAGCGTCC-11	-5.60848	3.89147	3CT2	T2	Cholangiocytes
CGCTTCAGTTCATGGT-7	1.56235	-6.45992	2CT2	T2	Cholangiocytes
AACCATGTCTAACTCT-11	-5.62409	3.91882	3CT2	T2	Cholangiocytes
AAGTCTGGTTCCAACA-15	-6.86302	4.2098	1HT2	T2	Cholangiocytes
CAGCATAAGTACACCT-23	1.23391	-5.28258	3HT2	T2	Cholangiocytes
AAAGCAAGTCCTCCAT-11	-5.63576	3.87953	3CT2	T2	Cholangiocytes
TCTATTGGTCGGATCC-11	-5.61735	4.13092	3CT2	T2	Cholangiocytes
TTTACTGTCTCAACTT-11	-5.66239	3.9079	3CT2	T2	Cholangiocytes
TAGACCATCACCAGGC-11	-5.61645	3.90239	3CT2	T2	Cholangiocytes
ATAAGAGTCAACGGCC-24	0.646547	-2.42495	3HT3	T3	Cholangiocytes
ACATGGTTCCTTTACA-7	0.468219	-6.02571	2CT2	T2	Cholangiocytes
TCAGCAACACCACGTG-4	3.2853	1.8773	1CT2	T2	Cholangiocytes
CTCTAATTCCCTCAGT-16	-0.157262	6.08312	1HT3	T3	Cholangiocytes
ACGAGCCGTGCGCTTG-17	-6.39226	4.15073	2HB	B	Cholangiocytes
ACATCAGCAAAGGTGC-17	-7.4105	3.16802	2HB	B	Cholangiocytes
ACGAGCCAGCAGGCTA-7	0.922415	-4.10016	2CT2	T2	Cholangiocytes
GTAGTCAAGCCCTAAT-16	-6.77267	4.28066	1HT3	T3	Cholangiocytes
GACAGAGTCACATGCA-11	-5.60394	4.10952	3CT2	T2	Cholangiocytes
GGACAAGTCCCTAACC-27	-6.48054	4.596	4HT1	T1	Cholangiocytes
TACGGATTCTTGACGA-17	1.11634	-3.53815	2HB	B	Cholangiocytes
TCGCGTTTCTGTCAAG-11	-5.88725	4.43023	3CT2	T2	Cholangiocytes
CTAAGACCATTAGGCT-7	0.898012	-4.06769	2CT2	T2	Cholangiocytes
GTCTCGTGTGTGGTTT-14	-6.76436	4.41699	1HT1	T1	Cholangiocytes
TTGGAACGTCGGCATC-16	-5.84433	2.88781	1HT3	T3	Cholangiocytes
CCACTACGTAGCGTGA-28	-6.73717	4.49482	4HT3	T3	Cholangiocytes
ACAGCCGTCGATCCCT-6	-12.392	-0.708745	2CT1	T1	Cholangiocytes
TTCTACACAGGGCATA-7	0.375952	-8.1343	2CT2	T2	Cholangiocytes
GCATACACACCTGGTG-25	-6.34199	4.13828	4HB	B	Cholangiocytes
CAACCTCCAATGTAAG-17	-6.29325	4.66713	2HB	B	Cholangiocytes
AGCGTCGTCAGTGCAT-35	-13.4005	0.500057	2HT3	T3	Cholangiocytes
GGGTCTGAGCCACGCT-11	-5.70292	3.86044	3CT2	T2	Cholangiocytes
GAGCAGACAGTGACAG-28	-6.65928	3.77586	4HT3	T3	Cholangiocytes
AGCTCCTAGTGTACCT-29	-6.96519	4.22378	4HT2	T2	Cholangiocytes
GAAGCAGAGTGCTGCC-7	1.29602	-6.16893	2CT2	T2	Cholangiocytes
ATTCTACGTTACTGAC-28	-6.41612	3.70566	4HT3	T3	Cholangiocytes
GCTCCTAGTTCAGCGC-30	-6.37082	4.67381	1CT3	T3	Cholangiocytes
ACTGAACAGCGAAGGG-11	-12.3384	-0.923152	3CT2	T2	Cholangiocytes
TGCGGGTTCCTCAACC-19	-8.39322	4.22175	2HT2	T2	Cholangiocytes
ACGTCAATCGGAGGTA-10	-5.89336	4.48334	3CT1	T1	Cholangiocytes
CGGAGTCCACCTGGTG-10	-6.02622	4.60725	3CT1	T1	Cholangiocytes
ACTGAACAGCGAAGGG-24	-12.3553	-0.891582	3HT3	T3	Cholangiocytes
CTCGTCAGTTGAACTC-7	-7.27395	3.07291	2CT2	T2	Cholangiocytes
AGGCCACAGTGGACGT-3	-6.36533	4.64028	1CT1	T1	Cholangiocytes
CACCACTTCACCTCGT-25	-6.63293	4.10846	4HB	B	Cholangiocytes
GTGGGTCTCACAATGC-15	-6.76274	4.12286	1HT2	T2	Cholangiocytes
CTCAGAAAGACGCACA-14	-6.6164	4.05459	1HT1	T1	Cholangiocytes
TACTCGCTCACTTATC-9	-5.74066	3.98308	3CB	B	Cholangiocytes
CACACAAAGCGAAGGG-23	-0.826427	-6.48351	3HT2	T2	Cholangiocytes
CTGAAACGTTAAGTAG-7	1.02996	-4.85755	2CT2	T2	Cholangiocytes
GAGGTGATCTGCTGCT-28	-7.057	4.44863	4HT3	T3	Cholangiocytes
CGTGTAAAGGACATTA-17	-6.32642	4.67997	2HB	B	Cholangiocytes
GGGATGAAGACTTTCG-11	-5.64504	3.90235	3CT2	T2	Cholangiocytes
TTAGGACTCAAACAAG-30	-6.32222	4.64646	1CT3	T3	Cholangiocytes
GTTTCTAGTTCGAATC-4	-6.28198	4.72511	1CT2	T2	Cholangiocytes
CACATTTCAGATGGGT-11	1.71969	-0.261452	3CT2	T2	Cholangiocytes
TGGTTAGGTCTAAAGA-16	-6.5646	3.89091	1HT3	T3	Cholangiocytes
GGGCATCTCTTCGAGA-14	-6.7949	3.66514	1HT1	T1	Cholangiocytes
CTCGTACTCTTACCGC-11	-5.65455	3.88333	3CT2	T2	Cholangiocytes
AAGCCGCTCCAGATCA-31	1.14394	-4.5902	2CB	B	Cholangiocytes
CGATGGCAGTGTTGAA-7	-3.16552	-5.69515	2CT2	T2	Cholangiocytes
AGCTTGAGTAATCGTC-31	-6.54593	4.62253	2CB	B	Cholangiocytes
CTGTTTACATTCGACA-7	0.692131	-4.65874	2CT2	T2	Cholangiocytes
TAAACCGCAGCCTGTG-16	-6.72845	4.49388	1HT3	T3	Cholangiocytes
CGCGGTATCAGGTTCA-12	-2.27451	-6.8149	1HB	B	Cholangiocytes
GTACGTATCGAACTGT-31	-6.24817	4.218	2CB	B	Cholangiocytes
ACTGATGCAGCTGTTA-7	-1.6697	-6.90787	2CT2	T2	Cholangiocytes
CATATTCCAGCGTTCG-28	-6.15099	3.40505	4HT3	T3	Cholangiocytes
GAGGTGATCCTTAATC-7	1.34134	-4.18786	2CT2	T2	Cholangiocytes
CACATTTCATACGCCG-7	-7.36782	2.99426	2CT2	T2	Cholangiocytes
TTTACTGTCAGCGATT-30	-6.32583	4.62231	1CT3	T3	Cholangiocytes
ACTGCTCAGAAGCCCA-11	-5.70222	4.26421	3CT2	T2	Cholangiocytes
AGCGGTCCAAACTGCT-11	-12.3299	-0.97286	3CT2	T2	Cholangiocytes
ACAGCTACAAGCCTAT-7	-1.10217	-5.08466	2CT2	T2	Cholangiocytes
TTGACTTCAGTGGGAT-9	-6.29809	4.29479	3CB	B	Cholangiocytes
GGGTCTGAGGTTCCTA-30	-6.37897	4.56295	1CT3	T3	Cholangiocytes
TGAGCATGTGCAGTAG-31	-6.18205	4.65956	2CB	B	Cholangiocytes
TAAACCGTCCACGACG-22	3.3042	0.698368	3HT1	T1	Cholangiocytes
CAACCAACACTCAGGC-10	-5.91011	4.51875	3CT1	T1	Cholangiocytes
ACACCCTCACAGGCCT-11	-5.62655	4.21222	3CT2	T2	Cholangiocytes
GCATGTATCTGCGACG-35	0.274299	-7.1852	2HT3	T3	Cholangiocytes
TGTCCCAAGAAGGACA-11	-5.89548	4.5001	3CT2	T2	Cholangiocytes
GAGCAGACAGACAAGC-7	0.655018	-4.47141	2CT2	T2	Cholangiocytes
GTTCATTAGACAGAGA-15	-6.621	4.47819	1HT2	T2	Cholangiocytes
AGGTCATCATGCTAGT-11	-5.67062	4.07206	3CT2	T2	Cholangiocytes
TCATTTGCACGTTGGC-31	-6.31202	4.63795	2CB	B	Cholangiocytes
GTGGGTCAGTGGGCTA-4	-6.29265	4.52334	1CT2	T2	Cholangiocytes
AGTCTTTAGCCAGTTT-11	-5.63612	3.91816	3CT2	T2	Cholangiocytes
CCTTCGAAGAGTCGGT-29	-6.81357	4.31962	4HT2	T2	Cholangiocytes
GATCTAGGTCATCGGC-7	0.594152	-5.24118	2CT2	T2	Cholangiocytes
AATCCAGCACTTCTGC-31	1.05919	-4.70011	2CB	B	Cholangiocytes
CACCAGGTCATGGTCA-16	-7.31506	3.7371	1HT3	T3	Cholangiocytes
ACAGCCGTCGATCCCT-11	-12.5132	-1.16167	3CT2	T2	Cholangiocytes
TTTGCGCCAGGAACGT-25	-6.61748	4.37793	4HB	B	Cholangiocytes
CATCAGATCCCTAATT-35	-7.63981	3.07668	2HT3	T3	Cholangiocytes
CCTCTGAAGATATGCA-7	-7.28335	3.23342	2CT2	T2	Cholangiocytes
AGGGATGTCGTGACAT-14	-6.93191	3.67462	1HT1	T1	Cholangiocytes
CTGATCCCAATGCCAT-17	-7.28327	3.0548	2HB	B	Cholangiocytes
TGCCCTATCCAGATCA-7	2.53784	-3.46642	2CT2	T2	Cholangiocytes
CACCAGGCACGGCGTT-7	0.690393	-4.32678	2CT2	T2	Cholangiocytes
CTGGTCTGTCCTAGCG-30	-6.25323	4.70161	1CT3	T3	Cholangiocytes
GTGTTAGTCGTCCGTT-14	-6.81157	4.37195	1HT1	T1	Cholangiocytes
CACAGTACACTACAGT-12	-3.99589	11.2007	1HB	B	Cholangiocytes
GAATAAGGTACCGTTA-11	-5.66555	2.34447	3CT2	T2	Cholangiocytes
GACGCGTGTGCACGAA-4	3.96329	1.17938	1CT2	T2	Cholangiocytes
ACCAGTATCGGAAACG-7	0.85149	-4.34286	2CT2	T2	Cholangiocytes
GCGGGTTAGAATGTGT-7	-7.41463	3.19169	2CT2	T2	Cholangiocytes
CATGCCTTCGTCACGG-15	-6.71675	4.28598	1HT2	T2	Cholangiocytes
TCGGGACCAAGGACAC-17	1.40548	-3.87637	2HB	B	Cholangiocytes
CGCGGTATCTAACGGT-25	-6.17081	4.14447	4HB	B	Cholangiocytes
CGAGCCATCTCGAGTA-9	-5.97871	4.34252	3CB	B	Cholangiocytes
CTTTGCGGTGTTGGGA-4	0.793454	-3.18737	1CT2	T2	Cholangiocytes
GTGCGGTCACAAGTAA-7	0.0962293	-4.64068	2CT2	T2	Cholangiocytes
CGTTGGGCACATTTCT-29	-6.90479	4.40841	4HT2	T2	Cholangiocytes
GGAACTTAGTAGGTGC-11	-5.7271	3.93146	3CT2	T2	Cholangiocytes
TGCTGCTTCGAATGCT-25	-6.61702	3.8602	4HB	B	Cholangiocytes
GTAACGTCACCACGTG-14	-7.07797	3.56972	1HT1	T1	Cholangiocytes
AACTCAGGTTACAGAA-7	1.78101	-6.33811	2CT2	T2	Cholangiocytes
AACTCCCTCGCGCCAA-24	-7.43654	4.10976	3HT3	T3	Cholangiocytes
GCGGGTTGTTCGAATC-4	-4.49562	10.7984	1CT2	T2	Cholangiocytes
ACGCCAGGTTAGGGTG-23	0.52686	-4.71424	3HT2	T2	Cholangiocytes
AACACGTTCGCCAGCA-28	-6.53134	3.78171	4HT3	T3	Cholangiocytes
CGGTTAAAGGCCCGTT-11	-5.68163	4.15107	3CT2	T2	Cholangiocytes
CTAACTTTCGTTGACA-22	-4.80029	12.4038	3HT1	T1	Cholangiocytes
TGAAAGAGTCATATGC-9	-7.51867	3.96322	3CB	B	Cholangiocytes
ACGATGTCAGACACTT-17	-5.83964	3.79643	2HB	B	Cholangiocytes
ATCTGCCAGGCTACGA-35	-7.39341	2.96877	2HT3	T3	Cholangiocytes
GGGTTGCTCCCTGACT-7	0.531441	-4.88663	2CT2	T2	Cholangiocytes
TAGCCGGTCCCTCTTT-25	-6.70876	4.0276	4HB	B	Cholangiocytes
GGCTCGAGTCTTCGTC-11	-3.38544	13.1421	3CT2	T2	Cholangiocytes
GTTCTCGGTGCGCTTG-11	-5.90495	2.73129	3CT2	T2	Cholangiocytes
AAGTCTGGTGTCTGAT-17	1.01044	-3.75939	2HB	B	Cholangiocytes
GATGAAAGTAGGCATG-17	1.12202	-3.51237	2HB	B	Cholangiocytes
AACTCTTTCTCTGAGA-22	-13.468	-3.92482	3HT1	T1	Cholangiocytes
TATTACCGTACTTAGC-17	4.13759	0.712542	2HB	B	Cholangiocytes
CGAATGTCACGGCGTT-7	0.924173	-4.20564	2CT2	T2	Cholangiocytes
GCTCCTATCGCTGATA-12	-0.175805	-4.86407	1HB	B	Cholangiocytes
ACTTGTTCAGTCAGAG-16	-6.68707	3.64437	1HT3	T3	Cholangiocytes
GAGTCCGAGAAACCTA-17	1.28381	-4.07288	2HB	B	Cholangiocytes
GCTTCCATCGCAGGCT-10	-5.70461	4.00128	3CT1	T1	Cholangiocytes
TTTACTGAGCCCTAAT-7	-0.614711	-7.29758	2CT2	T2	Cholangiocytes
TTCTCCTTCGTCACGG-31	0.956078	-5.18258	2CB	B	Cholangiocytes
CCTTACGTCATTCACT-11	-5.92719	4.55249	3CT2	T2	Cholangiocytes
CTGGTCTTCTGAAAGA-15	-6.7641	4.38136	1HT2	T2	Cholangiocytes
GCGCAACTCCAGTAGT-17	5.53463	2.29349	2HB	B	Cholangiocytes
ACTGTCCGTAGGACAC-7	-7.25465	3.05683	2CT2	T2	Cholangiocytes
TAGACCAAGCATCATC-25	-6.1798	4.66825	4HB	B	Cholangiocytes
GCATGATCAAACAACA-15	-6.71822	4.26939	1HT2	T2	Cholangiocytes
CAGCGACGTGTTGAGG-11	-6.25523	4.66801	3CT2	T2	Cholangiocytes
CACCAGGAGAACTGTA-1	-5.84087	4.42542	1CB	B	Cholangiocytes
GCTTGAACATTACGAC-17	1.30402	-3.55419	2HB	B	Cholangiocytes
GGACATTGTCAATACC-7	0.528342	-6.03194	2CT2	T2	Cholangiocytes
AGTGAGGAGTTTGCGT-9	-5.97623	4.17143	3CB	B	Cholangiocytes
GACAGAGAGAAACCAT-6	1.40029	4.39016	2CT1	T1	Cholangiocytes
ATTACTCGTGTCAATC-9	-5.70323	3.98872	3CB	B	Cholangiocytes
TCAGCAACACCCTATC-23	1.06571	-4.60666	3HT2	T2	Cholangiocytes
CGAACATGTCTCTCTG-11	-5.61456	3.90902	3CT2	T2	Cholangiocytes
GCATGCGGTCATATGC-29	-6.80338	4.20226	4HT2	T2	Cholangiocytes
CGTGTCTCAATCTGCA-7	0.873246	-4.20014	2CT2	T2	Cholangiocytes
TGCGCAGGTTGTTTGG-15	-6.72504	4.38949	1HT2	T2	Cholangiocytes
TGAGAGGTCAGAGACG-17	2.7951	-3.50734	2HB	B	Cholangiocytes
CGATGTACAACTGCTA-7	0.936032	-4.01387	2CT2	T2	Cholangiocytes
TTAGGCAAGTCACGCC-17	-5.59313	1.98303	2HB	B	Cholangiocytes
CTGTGCTTCACATACG-19	-8.54421	4.49213	2HT2	T2	Cholangiocytes
ATTTCTGGTCTGATCA-11	-5.51076	4.47704	3CT2	T2	Cholangiocytes
GAACGGAAGCTGCCCA-11	-5.72057	4.03626	3CT2	T2	Cholangiocytes
TGTGTTTGTAAACACA-14	-7.02804	4.29921	1HT1	T1	Cholangiocytes
CGTGTCTCATCTATGG-15	-7.39649	3.65156	1HT2	T2	Cholangiocytes
GCTCCTACAGTTAACC-17	3.11148	1.10157	2HB	B	Cholangiocytes
CCTATTAGTTACAGAA-25	-6.30288	4.17355	4HB	B	Cholangiocytes
GTACGTAGTGACGCCT-6	5.6925	1.55601	2CT1	T1	Cholangiocytes
TCTATTGAGGTACTCT-7	-2.8812	-5.53214	2CT2	T2	Cholangiocytes
TTAGTTCAGGTGACCA-25	-6.85166	4.38556	4HB	B	Cholangiocytes
GATCGCGGTGCCTGGT-22	-4.8028	10.5266	3HT1	T1	Cholangiocytes
CGTCACTTCGCCAAAT-23	0.904575	-5.69895	3HT2	T2	Cholangiocytes
CGTAGGCAGGATTCGG-11	-5.78288	4.22444	3CT2	T2	Cholangiocytes
TCTCTAAGTATAGGGC-31	-6.42058	4.71341	2CB	B	Cholangiocytes
GCATGATTCTTTAGTC-34	-5.87303	4.41838	2HT1	T1	Cholangiocytes
GGAACTTCACACATGT-17	-7.28545	3.06774	2HB	B	Cholangiocytes
CCTTTCTGTGTAAGTA-7	0.925497	-4.19494	2CT2	T2	Cholangiocytes
TCAGCAACACCACGTG-6	3.38556	1.92847	2CT1	T1	Cholangiocytes
TACCTATAGCGGATCA-3	-6.24682	4.63712	1CT1	T1	Cholangiocytes
GTAACTGGTTCAGACT-28	-6.94972	4.25272	4HT3	T3	Cholangiocytes
GATCGATTCATAGCAC-31	-11.8823	-4.67011	2CB	B	Cholangiocytes
CTTAACTGTCACACGC-7	1.32376	-5.02886	2CT2	T2	Cholangiocytes
CTAGCCTAGACGCAAC-35	0.742922	-4.5144	2HT3	T3	Cholangiocytes
TTTGGTTCAATCAGAA-24	3.74429	0.286635	3HT3	T3	Cholangiocytes
TGGCCAGGTCGGCATC-29	-6.12447	4.20836	4HT2	T2	Cholangiocytes
GCTCCTAGTCCAGTTA-25	1.03253	5.779	4HB	B	Cholangiocytes
GTGAAGGGTGAGGGTT-23	0.376651	-4.67321	3HT2	T2	Cholangiocytes
TCTTTCCAGAAGGACA-16	-6.79514	3.67151	1HT3	T3	Cholangiocytes
GTCCTCATCACCACCT-4	-6.31789	4.68199	1CT2	T2	Cholangiocytes
CCAATCCTCCGAGCCA-11	-5.63823	3.98089	3CT2	T2	Cholangiocytes
TGGACGCCAACTTGAC-17	-6.50061	4.69272	2HB	B	Cholangiocytes
TCAGGATGTGGTCTCG-11	-5.86971	4.09924	3CT2	T2	Cholangiocytes
GCGCCAACATGTCTCC-16	-6.95919	4.25663	1HT3	T3	Cholangiocytes
TTCCCAGCAAGGTGTG-7	1.10776	-4.0712	2CT2	T2	Cholangiocytes
CTAGCCTGTAAGTGGC-7	1.31234	-4.94695	2CT2	T2	Cholangiocytes
TCAACGACAGATGAGC-24	0.970102	-4.14245	3HT3	T3	Cholangiocytes
CTTTGCGAGGTGCTTT-14	-6.80898	4.2496	1HT1	T1	Cholangiocytes
AGCCTAATCACTTATC-14	-6.78948	4.36324	1HT1	T1	Cholangiocytes
CATGCCTAGTGTACGG-7	-7.42866	3.08569	2CT2	T2	Cholangiocytes
CTCGAAAGTCCTAGCG-15	-6.79734	4.19071	1HT2	T2	Cholangiocytes
TGGCCAGCAGATTGCT-4	-2.2521	11.915	1CT2	T2	Cholangiocytes
GCGAGAACATGAAGTA-4	-6.35379	4.58487	1CT2	T2	Cholangiocytes
GTATCTTGTGCAACGA-14	-6.76855	4.13252	1HT1	T1	Cholangiocytes
TTAGGCACATTAACCG-14	-6.797	4.29306	1HT1	T1	Cholangiocytes
GTTCATTGTTGCGTTA-3	-6.62688	4.38567	1CT1	T1	Cholangiocytes
CGGACTGCATAGGATA-7	0.708539	-4.04687	2CT2	T2	Cholangiocytes
TTCTCCTAGCTGAAAT-4	-6.30198	4.69372	1CT2	T2	Cholangiocytes
AGAGCGAGTAGAGCTG-16	-6.71341	4.0522	1HT3	T3	Cholangiocytes
ACTGTCCTCGTAGATC-11	-5.68956	3.79471	3CT2	T2	Cholangiocytes
TTAGGACTCAGGCGAA-27	-6.8113	4.29535	4HT1	T1	Cholangiocytes
CCACCTAAGGGCTTGA-9	-6.24612	4.19307	3CB	B	Cholangiocytes
GATGAAAGTAGGCATG-6	1.08822	-3.5297	2CT1	T1	Cholangiocytes
ACGATACTCGAGAACG-17	1.01217	-3.73075	2HB	B	Cholangiocytes
TAGTGGTAGCCGGTAA-4	-6.27941	4.6685	1CT2	T2	Cholangiocytes
CGAGCCATCAAGGTAA-27	-7.55191	12.069	4HT1	T1	Cholangiocytes
CCTTTCTGTAAATACG-7	0.597201	-6.08583	2CT2	T2	Cholangiocytes
GACGTGCTCGTCACGG-7	0.855104	-5.00986	2CT2	T2	Cholangiocytes
GGGTTGCGTAAAGTCA-7	0.796541	-6.65408	2CT2	T2	Cholangiocytes
AACCATGAGCGCCTTG-7	0.535412	-4.72612	2CT2	T2	Cholangiocytes
AACACGTGTGCTTCTC-7	2.87959	1.36639	2CT2	T2	Cholangiocytes
TAAACCGGTGTAATGA-16	-6.78785	4.44587	1HT3	T3	Cholangiocytes
AGAGCGAAGGTAGCTG-14	-6.77011	4.21898	1HT1	T1	Cholangiocytes
TGACGGCAGTATGACA-17	-7.18274	3.36311	2HB	B	Cholangiocytes
CTGAAGTAGCTCAACT-14	-6.95022	4.23487	1HT1	T1	Cholangiocytes
AGTGAGGAGGTGACCA-14	-6.90349	3.64342	1HT1	T1	Cholangiocytes
CGTGAGCCATCCCATC-4	-6.30813	4.6259	1CT2	T2	Cholangiocytes
TGGACGCCAGCTCGCA-16	-6.90383	4.18076	1HT3	T3	Cholangiocytes
CGAACATGTCTCCCTA-30	-6.32887	4.67414	1CT3	T3	Cholangiocytes
GCTCCTATCGCTGATA-23	-3.06662	-4.9266	3HT2	T2	Cholangiocytes
GGGTTGCCATATACGC-25	-6.45924	4.43868	4HB	B	Cholangiocytes
CATTATCGTTCAGTAC-30	-6.54667	4.44913	1CT3	T3	Cholangiocytes
CGTCACTAGGTCATCT-4	-6.3847	4.62393	1CT2	T2	Cholangiocytes
AGTGAGGCACAGACAG-11	-5.64505	3.89759	3CT2	T2	Cholangiocytes
TCACGAAGTAGCCTCG-12	3.60599	0.152747	1HB	B	Cholangiocytes
TGGGCGTAGTAAGTAC-29	-7.00226	4.44959	4HT2	T2	Cholangiocytes
GGTGTTACACTTACGA-16	-6.81095	4.1086	1HT3	T3	Cholangiocytes
TCAACGACAGATGAGC-11	-7.40072	3.05425	3CT2	T2	Cholangiocytes
TTGCCGTAGGCGACAT-23	1.10294	-4.74946	3HT2	T2	Cholangiocytes
AAGCCGCCAACTGCTA-14	-7.19904	4.59846	1HT1	T1	Cholangiocytes
GCTCCTAAGACAATAC-6	6.39037	0.300862	2CT1	T1	Cholangiocytes
AGACGTTGTTAAAGAC-7	0.794319	-4.54749	2CT2	T2	Cholangiocytes
ACGCCGACAACTTGAC-34	-6.01101	4.18046	2HT1	T1	Cholangiocytes
TCCCGATCACGTTGGC-11	-5.67509	4.11672	3CT2	T2	Cholangiocytes
AGGGATGCACTACAGT-11	-5.6534	3.86317	3CT2	T2	Cholangiocytes
CCGTGGAGTTCAGGCC-11	-5.6594	4.14613	3CT2	T2	Cholangiocytes
CACAGTAGTGGTACAG-30	-6.40055	4.63299	1CT3	T3	Cholangiocytes
TTCGGTCAGGCGCTCT-23	-7.40793	4.59293	3HT2	T2	Cholangiocytes
CACCAGGTCGGCTACG-35	0.981652	-4.21071	2HT3	T3	Cholangiocytes
TGGCCAGCAGATTGCT-11	-2.59928	12.0647	3CT2	T2	Cholangiocytes
TGGACGCTCCAGTATG-11	-5.80798	4.54945	3CT2	T2	Cholangiocytes
AACCATGGTTCTGTTT-11	-5.61774	3.93284	3CT2	T2	Cholangiocytes
CCTACCACAATGCCAT-16	-6.50147	3.58584	1HT3	T3	Cholangiocytes
TGGCCAGAGTGCCATT-11	-6.05283	4.61051	3CT2	T2	Cholangiocytes
CAGCTAATCAAGAAGT-7	0.798409	-4.35315	2CT2	T2	Cholangiocytes
TTAACTCCATCAGTCA-14	-6.61707	3.65125	1HT1	T1	Cholangiocytes
GCGGGTTGTTCGAATC-11	-4.75274	10.7886	3CT2	T2	Cholangiocytes
TACCTTAAGCTGCAAG-11	-5.64243	4.04177	3CT2	T2	Cholangiocytes
GGATTACCACGGTAAG-7	-7.46405	3.1775	2CT2	T2	Cholangiocytes
CAACCTCCAATGGTCT-7	0.961938	-4.11848	2CT2	T2	Cholangiocytes
CGTCACTGTCGGCTCA-7	0.945826	-4.70246	2CT2	T2	Cholangiocytes
CCGTTCAGTAGTGAAT-7	0.942542	-5.7606	2CT2	T2	Cholangiocytes
AGAATAGCATGTTCCC-11	-5.64117	4.06266	3CT2	T2	Cholangiocytes
CCCAATCAGCTGTCTA-35	-7.63214	3.0485	2HT3	T3	Cholangiocytes
GACGTTACAATGCCAT-16	-6.75406	4.16211	1HT3	T3	Cholangiocytes
AACTGGTGTAAGAGGA-20	-7.54215	4.74909	3HB	B	Cholangiocytes
GGGAGATAGAAACCAT-16	-7.09261	4.25477	1HT3	T3	Cholangiocytes
CGATCGGAGCTAACAA-1	-6.28954	4.694	1CB	B	Cholangiocytes
GATCGTATCAAACAAG-3	-6.26503	4.76424	1CT1	T1	Cholangiocytes
GTCATTTGTGCACCAC-17	-7.34368	3.13237	2HB	B	Cholangiocytes
TCAGGTACAGGGCATA-29	-6.66226	4.57512	4HT2	T2	Cholangiocytes
GTGCAGCGTCGCGAAA-14	-6.81335	4.26712	1HT1	T1	Cholangiocytes
ATTGGACTCACCATAG-11	-5.65199	3.94752	3CT2	T2	Cholangiocytes
CGCGGTAGTGAGGGTT-11	-5.58386	3.88499	3CT2	T2	Cholangiocytes
TGCCCTATCCCACTTG-11	-5.81083	4.48104	3CT2	T2	Cholangiocytes
GACTAACCAGGCGATA-7	-0.89747	-5.46624	2CT2	T2	Cholangiocytes
AACGTTGTCGGCGCTA-3	-6.49947	4.58721	1CT1	T1	Cholangiocytes
CAAGGCCCATCGGACC-29	-6.51828	3.71698	4HT2	T2	Cholangiocytes
CTCACACGTAAAGGAG-11	-5.63192	4.49097	3CT2	T2	Cholangiocytes
ACGCAGCGTGTGACGA-11	-5.65432	4.18199	3CT2	T2	Cholangiocytes
TCTTTCCCATCAGTCA-34	-6.43834	3.81188	2HT1	T1	Cholangiocytes
CTCGTACGTTGGTAAA-29	-7.2005	3.26308	4HT2	T2	Cholangiocytes
ACGATGTCAGACACTT-11	-5.77094	2.54308	3CT2	T2	Cholangiocytes
TACGGATTCTCGCATC-14	-6.8538	4.41515	1HT1	T1	Cholangiocytes
GATGAAATCAGTTCGA-11	-5.46119	4.48076	3CT2	T2	Cholangiocytes
ACGCCGAAGCTACCGC-7	0.813566	-4.65882	2CT2	T2	Cholangiocytes
GTAACGTAGGGCTCTC-7	-13.7387	1.20396	2CT2	T2	Cholangiocytes
TCATTACCATTTCAGG-7	0.80077	-5.95122	2CT2	T2	Cholangiocytes
CTGAAACTCGACCAGC-7	0.89923	-4.64832	2CT2	T2	Cholangiocytes
GAATGAAAGATGTGGC-16	-6.84564	4.04461	1HT3	T3	Cholangiocytes
GATCGATTCCCTTGTG-16	-6.7326	3.76516	1HT3	T3	Cholangiocytes
CGGGTCAAGAAAGTGG-14	-6.63629	3.60307	1HT1	T1	Cholangiocytes
GCGCAACTCCAGTAGT-11	-3.89265	11.5507	3CT2	T2	Cholangiocytes
ACGGGCTTCTGCAGTA-7	-7.11693	3.21103	2CT2	T2	Cholangiocytes
CACACAAAGTGGAGTC-19	-7.33251	3.05523	2HT2	T2	Cholangiocytes
ATTGGACCATCCCATC-24	2.00897	-2.56133	3HT3	T3	Cholangiocytes
AAAGCAACAATGGAAT-14	-7.91017	3.19499	1HT1	T1	Cholangiocytes
AAGGAGCCAATCTGCA-17	-6.4135	4.60766	2HB	B	Cholangiocytes
TGGACGCAGCCACGCT-14	-6.85591	4.31677	1HT1	T1	Cholangiocytes
CGACCTTCAGGGTTAG-11	-5.53117	4.49348	3CT2	T2	Cholangiocytes
ACATCAGTCATGTCTT-15	-6.82292	4.18793	1HT2	T2	Cholangiocytes
GACAGAGAGAAACCAT-17	6.83289	2.8622	2HB	B	Cholangiocytes
GGCGACTCAAGCCATT-15	-6.8388	3.87736	1HT2	T2	Cholangiocytes
AGAATAGAGGTGCACA-10	-6.01646	4.49894	3CT1	T1	Cholangiocytes
TCTTTCCAGATATACG-17	4.7711	-1.97746	2HB	B	Cholangiocytes
AGCTCTCAGTGGGATC-7	0.834436	-4.27203	2CT2	T2	Cholangiocytes
GCCTCTACACCGGAAA-16	-6.79724	4.37259	1HT3	T3	Cholangiocytes
GAATAAGCAACTGCTA-17	-7.11277	3.0654	2HB	B	Cholangiocytes
TTAGGCAAGTCACGCC-6	-5.64902	2.08303	2CT1	T1	Cholangiocytes
CGTTAGAGTAGAGTGC-30	-6.42599	4.63914	1CT3	T3	Cholangiocytes
GACGGCTTCAGTGTTG-6	-5.3963	2.08536	2CT1	T1	Cholangiocytes
GACCAATTCAAGATCC-11	-12.4553	-1.15329	3CT2	T2	Cholangiocytes
GCGCCAAGTCCGTTAA-4	-6.49364	4.53203	1CT2	T2	Cholangiocytes
GCGGGTTAGTTACCCA-4	-6.35652	4.65485	1CT2	T2	Cholangiocytes
AGTTGGTTCACGATGT-16	-6.81779	4.33429	1HT3	T3	Cholangiocytes
TAGTGGTTCGGCTTGG-11	-12.3397	-3.2457	3CT2	T2	Cholangiocytes
GTTCTCGCAGTCGTGC-29	-6.85622	4.47393	4HT2	T2	Cholangiocytes
CTAGTGAGTTGAACTC-16	-6.7532	4.21148	1HT3	T3	Cholangiocytes
CTTTGCGGTGTTGGGA-17	0.93296	-3.70627	2HB	B	Cholangiocytes
ACGATACGTTCCCTTG-30	-6.52452	4.52784	1CT3	T3	Cholangiocytes
TACACGAGTATTACCG-14	-6.72194	4.29686	1HT1	T1	Cholangiocytes
TTTGTCATCTAACTTC-15	-6.71715	4.53068	1HT2	T2	Cholangiocytes
TGGCTGGGTCCGAATT-7	1.50402	-1.4662	2CT2	T2	Cholangiocytes
TCAACGACAGATGAGC-6	-7.41651	3.13934	2CT1	T1	Cholangiocytes
CACACAAAGGGCTTCC-15	-6.83534	3.82179	1HT2	T2	Cholangiocytes
TTTACTGCATGCCCGA-7	1.00836	-4.53446	2CT2	T2	Cholangiocytes
GCAGCCAAGTGAACGC-24	-12.5684	-1.31132	3HT3	T3	Cholangiocytes
AGCAGCCCAAAGGTGC-11	-5.68524	3.82441	3CT2	T2	Cholangiocytes
ACTTGTTTCCTCGCAT-11	-5.61815	4.11208	3CT2	T2	Cholangiocytes
AAGGCAGGTTGTACAC-11	-5.61693	3.99773	3CT2	T2	Cholangiocytes
GTACTCCAGCACAGGT-30	-6.41036	4.65908	1CT3	T3	Cholangiocytes
TGCCCTATCGCTTAGA-25	-6.22287	4.18984	4HB	B	Cholangiocytes
ACCAGTAGTAGGGTAC-16	-6.52201	3.59684	1HT3	T3	Cholangiocytes
TCATTACCAATACGCT-16	-6.69824	3.62104	1HT3	T3	Cholangiocytes
GCAATCAAGACTAGAT-9	-6.28215	4.1683	3CB	B	Cholangiocytes
GATCGCGTCGTAGGAG-9	-6.07503	4.12677	3CB	B	Cholangiocytes
ACTGAACAGCGAAGGG-4	-12.2287	-1.0305	1CT2	T2	Cholangiocytes
AGAATAGTCCAAATGC-11	-5.48027	4.44167	3CT2	T2	Cholangiocytes
ATTGGACGTCAAGCGA-14	-7.03974	3.60369	1HT1	T1	Cholangiocytes
TTTGTCAAGACGACGT-7	0.972452	-4.03823	2CT2	T2	Cholangiocytes
TCGGTAACAATAGAGT-11	-5.64838	3.94807	3CT2	T2	Cholangiocytes
CGTTGGGTCGCTAGCG-16	-6.7619	4.36661	1HT3	T3	Cholangiocytes
ACGCAGCCAACCGCCA-7	-7.24624	3.0322	2CT2	T2	Cholangiocytes
TGCGGGTAGACCTTTG-9	-5.9227	4.13089	3CB	B	Cholangiocytes
CGATGGCCAGCTCGAC-14	-6.67141	3.78116	1HT1	T1	Cholangiocytes
ACGCAGCAGGATGGAA-7	1.95549	-6.43186	2CT2	T2	Cholangiocytes
GACGTTACACCAGGTC-14	-6.78326	4.30907	1HT1	T1	Cholangiocytes
TGGGCGTAGGAGCGTT-27	-6.49859	4.53782	4HT1	T1	Cholangiocytes
GCTGCTTCACCCATTC-7	0.601504	-4.66656	2CT2	T2	Cholangiocytes
TAGAGCTAGTGCTGCC-24	-7.12004	4.11936	3HT3	T3	Cholangiocytes
GTATTCTGTGATAAAC-16	-5.62502	2.05611	1HT3	T3	Cholangiocytes
CAGCGACAGAAGGCCT-23	0.650524	-4.71743	3HT2	T2	Cholangiocytes
CGCGTTTCATATACGC-11	-5.70856	4.00949	3CT2	T2	Cholangiocytes
GTTCTCGGTGCGCTTG-4	-6.27615	4.04018	1CT2	T2	Cholangiocytes
AACTTTCTCGAATCCA-11	-5.5637	4.50835	3CT2	T2	Cholangiocytes
CGTTAGACACATGACT-7	0.957505	-5.41146	2CT2	T2	Cholangiocytes
TGGCTGGGTAAACGCG-11	-5.6824	4.03296	3CT2	T2	Cholangiocytes
GGCCGATGTCTAAAGA-14	-6.80764	4.42078	1HT1	T1	Cholangiocytes
GTGTTAGAGCTATGCT-16	-6.79371	4.16239	1HT3	T3	Cholangiocytes
TGATTTCGTGGCTCCA-6	1.53351	-3.79971	2CT1	T1	Cholangiocytes
CTGAAGTGTACCGTAT-22	-7.44644	4.43865	3HT1	T1	Cholangiocytes
GACGTTATCGAGCCCA-7	-7.32595	3.09205	2CT2	T2	Cholangiocytes
AGCAGCCGTCCATCCT-17	1.24186	-3.89751	2HB	B	Cholangiocytes
GAAATGAGTCAGAATA-7	0.880459	-4.70271	2CT2	T2	Cholangiocytes
ACGCCGACAACTTGAC-23	-6.13365	4.17653	3HT2	T2	Cholangiocytes
CACTCCACATCGTCGG-12	-8.59198	4.36055	1HB	B	Cholangiocytes
GTCACGGTCAGCAACT-11	-5.74148	4.31684	3CT2	T2	Cholangiocytes
AGGGAGTAGCGTAATA-35	0.770182	-4.6542	2HT3	T3	Cholangiocytes
GCACATAAGGGCACTA-9	-5.88676	4.50971	3CB	B	Cholangiocytes
CGGGTCAGTCGCTTCT-10	-5.60483	4.15138	3CT1	T1	Cholangiocytes
GTTCATTAGCTCTCGG-25	1.34882	4.13137	4HB	B	Cholangiocytes
GCTCCTAAGACAATAC-11	5.80142	0.3785	3CT2	T2	Cholangiocytes
GAAATGAAGTAGGCCA-11	-5.62311	3.95267	3CT2	T2	Cholangiocytes
CTCGAGGGTGATAAAC-7	0.710892	-4.58884	2CT2	T2	Cholangiocytes
GGTGTTAAGTGAATTG-29	-6.53352	4.48098	4HT2	T2	Cholangiocytes
AGCATACTCGAGAACG-29	-6.12012	4.15153	4HT2	T2	Cholangiocytes
CTACACCCAAGGTTCT-23	-7.48807	4.12164	3HT2	T2	Cholangiocytes
CGAGCACAGTGCAAGC-11	-5.65389	4.12959	3CT2	T2	Cholangiocytes
CCTAGCTGTCAATGTC-11	-5.59185	3.85232	3CT2	T2	Cholangiocytes
GATCGATCAAGAAGAG-7	-7.44209	3.14188	2CT2	T2	Cholangiocytes
TGCCAAAAGAACAATC-28	-6.75412	4.4983	4HT3	T3	Cholangiocytes
CTGATAGGTAGCCTAT-14	-6.65685	3.65173	1HT1	T1	Cholangiocytes
ACTGATGGTCTTCTCG-16	-6.83401	4.26435	1HT3	T3	Cholangiocytes
GATGAAAGTAGGCATG-11	1.30345	-2.9858	3CT2	T2	Cholangiocytes
AGAGCTTCACATAACC-1	-6.14519	4.69734	1CB	B	Cholangiocytes
GTGCAGCGTCAGATAA-11	-5.66693	3.88191	3CT2	T2	Cholangiocytes
GATGAAATCGGATGGA-11	-5.89722	4.53569	3CT2	T2	Cholangiocytes
AAGACCTGTCGATTGT-16	-6.84761	4.40518	1HT3	T3	Cholangiocytes
TCTGAGAGTCTTCTCG-25	-6.20852	4.17288	4HB	B	Cholangiocytes
GAATAAGGTACCGTTA-34	-4.88828	-0.414187	2HT1	T1	Cholangiocytes
TCCACACAGGCGACAT-14	-6.94578	4.21788	1HT1	T1	Cholangiocytes
CTGTTTACATCTCCCA-11	-5.69122	3.96983	3CT2	T2	Cholangiocytes
CAGGTGCAGTACACCT-22	-6.67433	4.4604	3HT1	T1	Cholangiocytes
ACGATGTCAGACACTT-6	-3.94046	11.3523	2CT1	T1	Cholangiocytes
CCTATTATCACTCCTG-3	-6.18941	4.68013	1CT1	T1	Cholangiocytes
CCACTACTCCAGAAGG-31	-7.49393	4.4328	2CB	B	Cholangiocytes
TCATTACCAACGCACC-12	-5.97755	4.22189	1HB	B	Cholangiocytes
CACCAGGGTAGAAAGG-31	-11.5724	-0.370959	2CB	B	Cholangiocytes
GACGGCTAGATGGCGT-7	1.05105	-6.62672	2CT2	T2	Cholangiocytes
AACTCAGCATTTGCCC-11	-5.72427	4.02198	3CT2	T2	Cholangiocytes
CACACAAAGGTGCACA-7	0.915733	-4.06684	2CT2	T2	Cholangiocytes
CGTCAGGAGTTACCCA-7	0.0839424	-5.05345	2CT2	T2	Cholangiocytes
TAGGCATTCTGTGCAA-29	-6.87866	4.35229	4HT2	T2	Cholangiocytes
TAGACCAGTAGCCTAT-19	1.40333	-0.639296	2HT2	T2	Cholangiocytes
CAGCAGCTCGAATGGG-16	-6.95224	4.35238	1HT3	T3	Cholangiocytes
TGCCCTAAGGAATTAC-11	-12.5213	-0.659848	3CT2	T2	Cholangiocytes
ATCATCTCATGGAATA-23	1.02851	-4.83581	3HT2	T2	Cholangiocytes
CACCAGGCACTACAGT-10	-6.13755	4.67265	3CT1	T1	Cholangiocytes
GTACGTAGTGACGCCT-24	4.72121	1.60273	3HT3	T3	Cholangiocytes
CAGAATCGTGAAATCA-30	-6.48192	4.59068	1CT3	T3	Cholangiocytes
ACCGTAAGTGTTCTTT-24	6.51111	-0.955852	3HT3	T3	Cholangiocytes
GCGAGAAGTCTAGTGT-17	4.53927	-0.209587	2HB	B	Cholangiocytes
GGCGTGTTCCTCCTAG-16	-5.60022	2.0962	1HT3	T3	Cholangiocytes
GAATAAGCAGACGCAA-7	-7.33732	3.13257	2CT2	T2	Cholangiocytes
TGACAACAGGCTACGA-11	-5.64029	3.98194	3CT2	T2	Cholangiocytes
CCTTCGATCGAACTGT-25	-7.31507	4.39146	4HB	B	Cholangiocytes
GAAATGAAGTCTCAAC-25	-6.25163	4.16209	4HB	B	Cholangiocytes
ACCGTAAAGGTGTTAA-23	-2.18537	-7.01488	3HT2	T2	Cholangiocytes
CGTTGGGTCCTGTAGA-11	-5.64459	3.94761	3CT2	T2	Cholangiocytes
CCCAGTTGTCACTGGC-11	-5.68724	3.98091	3CT2	T2	Cholangiocytes
GGATTACGTTCCACAA-6	1.7419	-0.221349	2CT1	T1	Cholangiocytes
GTACGTATCTCGAGTA-14	-7.07012	3.59701	1HT1	T1	Cholangiocytes
GTTCTCGTCCAGTATG-25	-6.36806	4.34282	4HB	B	Cholangiocytes
TTTATGCAGTGTTGAA-4	-6.18943	4.70533	1CT2	T2	Cholangiocytes
CGCGTTTGTTACTGAC-27	-6.56334	3.99889	4HT1	T1	Cholangiocytes
GTCATTTTCGGAATCT-35	0.988149	-4.62172	2HT3	T3	Cholangiocytes
GAATGAACACGGTAGA-10	-5.84849	4.44889	3CT1	T1	Cholangiocytes
CAACCAATCGCGATCG-11	-5.59903	4.06486	3CT2	T2	Cholangiocytes
CATGGCGGTCAGCTAT-7	-0.0526855	-4.80277	2CT2	T2	Cholangiocytes
CTCACACCATGCCTAA-3	-6.49497	4.60841	1CT1	T1	Cholangiocytes
TTTGTCAGTGCTTCTC-11	-5.84766	4.48326	3CT2	T2	Cholangiocytes
CGGAGCTTCACTTATC-14	-6.20387	3.13406	1HT1	T1	Cholangiocytes
GCTCCTATCGCTGATA-34	0.491832	-4.55705	2HT1	T1	Cholangiocytes
GTGCATACATCCGCGA-17	-6.69816	4.52807	2HB	B	Cholangiocytes
CTGCTGTCATGTTGAC-35	-0.477171	-6.9195	2HT3	T3	Cholangiocytes
TGAGAGGTCGAACTGT-16	-6.73171	3.77316	1HT3	T3	Cholangiocytes
GGATTACGTTCCACAA-4	1.80942	-0.325532	1CT2	T2	Cholangiocytes
CTTTGCGGTGTTGGGA-11	0.805495	-2.94091	3CT2	T2	Cholangiocytes
GGACAAGCAGGTGCCT-1	-6.54126	4.57734	1CB	B	Cholangiocytes
AAGACCTTCTCGTATT-14	-6.84401	4.38973	1HT1	T1	Cholangiocytes
GGGATGAGTTACGGAG-7	-7.90845	3.74888	2CT2	T2	Cholangiocytes
GATGAGGCATGCCTTC-14	-6.72438	4.44245	1HT1	T1	Cholangiocytes
GTACGTAGTGACGCCT-17	5.57056	1.38966	2HB	B	Cholangiocytes
CTGTTTACAGTATGCT-25	-7.39633	4.14368	4HB	B	Cholangiocytes
CTGCCTAGTTACGTCA-14	-6.79649	4.1831	1HT1	T1	Cholangiocytes
TGGCTGGCACCACCAG-7	0.587658	-4.75249	2CT2	T2	Cholangiocytes
CGTCACTGTGGAAAGA-10	-5.86994	4.21552	3CT1	T1	Cholangiocytes
CTAGTGATCCTTTCGG-7	-7.41205	2.96694	2CT2	T2	Cholangiocytes
CGCTGGAGTCCAGTAT-15	-6.87552	4.20391	1HT2	T2	Cholangiocytes
TGCGCAGCAGTGGGAT-7	1.05729	-4.22609	2CT2	T2	Cholangiocytes
GTCTTCGGTTCGGCAC-20	-6.14363	4.18446	3HB	B	Cholangiocytes
GTCAAGTGTAAACGCG-7	0.93011	-4.13811	2CT2	T2	Cholangiocytes
ATGTGTGGTTAAAGAC-28	-6.68394	4.36348	4HT3	T3	Cholangiocytes
CCGGGATGTACTCGCG-7	-7.25027	3.08147	2CT2	T2	Cholangiocytes
CTAAGACGTCAGATAA-29	-6.80482	4.30811	4HT2	T2	Cholangiocytes
TACAGTGGTCATGCCG-30	-6.39222	4.58653	1CT3	T3	Cholangiocytes
TTAGGCAAGTCACGCC-24	-5.68132	2.24435	3HT3	T3	Cholangiocytes
ATCGAGTGTTAGAACA-31	-6.46692	4.58789	2CB	B	Cholangiocytes
GACACGCTCATAACCG-1	-7.36342	4.04644	1CB	B	Cholangiocytes
CCCTCCTCAGCGATCC-7	0.623011	-4.60282	2CT2	T2	Cholangiocytes
GTACGTACATTCTTAC-27	-6.76335	4.17639	4HT1	T1	Cholangiocytes
CGACTTCTCTCGATGA-7	-1.14207	-7.2826	2CT2	T2	Cholangiocytes
GTGCGGTCACATTTCT-11	-5.60251	3.96405	3CT2	T2	Cholangiocytes
GCGCAGTGTAATTGGA-27	-11.9229	-3.94554	4HT1	T1	Cholangiocytes
CATCAGAAGTGCGTGA-16	-6.70528	3.61462	1HT3	T3	Cholangiocytes
CACATTTGTAAATACG-31	-7.36213	4.44843	2CB	B	Cholangiocytes
TTGGAACCACGTTGGC-14	-6.62784	4.49653	1HT1	T1	Cholangiocytes
TGGTTAGGTGTTGGGA-14	-6.75566	3.66255	1HT1	T1	Cholangiocytes
GACCTGGCACTTCGAA-28	-6.83237	4.53066	4HT3	T3	Cholangiocytes
CAGCGACCATGGGAAC-11	-5.62563	4.1589	3CT2	T2	Cholangiocytes
TGGGAAGTCCAAACAC-11	-5.46265	4.46603	3CT2	T2	Cholangiocytes
ACGCCAGCACCATGTA-11	-5.6471	3.94444	3CT2	T2	Cholangiocytes
AGCAGCCTCATCGGAT-7	-0.109042	-5.07825	2CT2	T2	Cholangiocytes
TTGTAGGAGAGCTGCA-17	-6.13229	4.25665	2HB	B	Cholangiocytes
TGCGCAGTCTCCAACC-15	-6.82292	4.24235	1HT2	T2	Cholangiocytes
TGCCCTAGTTCACGGC-23	1.07531	-4.40852	3HT2	T2	Cholangiocytes
TAGTGGTCATCCGGGT-11	-5.71828	3.92713	3CT2	T2	Cholangiocytes
ATCATGGCAACGATCT-16	-6.60869	4.42378	1HT3	T3	Cholangiocytes
ATGTGTGGTGAAAGAG-11	-5.75342	4.42676	3CT2	T2	Cholangiocytes
GCGCGATTCCACGAAT-11	-5.68174	3.79226	3CT2	T2	Cholangiocytes
GCCTCTAAGTAAGTAC-14	-7.15731	4.22323	1HT1	T1	Cholangiocytes
GGGCACTAGGGTCTCC-14	-6.92603	4.295	1HT1	T1	Cholangiocytes
ACGCCGACAACTTGAC-17	-6.227	4.16694	2HB	B	Cholangiocytes
GCACATAAGACTTGAA-30	-6.4854	4.53588	1CT3	T3	Cholangiocytes
TCCACACCATTGAGCT-11	-5.63263	3.84817	3CT2	T2	Cholangiocytes
ACATGGTGTAACGCGA-20	-6.64399	4.43412	3HB	B	Cholangiocytes
CGTCCATAGAAGGGTA-11	-6.17397	4.65053	3CT2	T2	Cholangiocytes
CTGGTCTCACAACGTT-28	-6.8575	4.50912	4HT3	T3	Cholangiocytes
GAGCAGAAGTCTTGCA-15	-6.49988	3.46345	1HT2	T2	Cholangiocytes
ATGGGAGTCAGATAAG-11	-5.8147	4.44847	3CT2	T2	Cholangiocytes
AGCGTATCATGCTAGT-11	-5.44316	4.47907	3CT2	T2	Cholangiocytes
TCGTAGAAGAATGTGT-17	1.31438	-4.63272	2HB	B	Cholangiocytes
CGATCGGAGATCCGAG-11	-5.59838	4.1112	3CT2	T2	Cholangiocytes
ACGCCGAGTCCGAAGA-16	-5.10749	10.4963	1HT3	T3	Cholangiocytes
TGCGTGGAGAAGCCCA-15	-6.80053	4.22369	1HT2	T2	Cholangiocytes
GACAGAGAGAAACCAT-11	-4.85007	10.3621	3CT2	T2	Cholangiocytes
AGTTGGTTCACGCATA-16	-6.78422	3.6838	1HT3	T3	Cholangiocytes
TCATTACGTTCATGGT-7	-7.33765	3.06968	2CT2	T2	Cholangiocytes
CTCCTAGTCTAGAGTC-11	-5.47928	4.45284	3CT2	T2	Cholangiocytes
GTGTGCGAGAGGTAGA-11	-5.51424	4.16211	3CT2	T2	Cholangiocytes
ACTATCTAGATGCGAC-11	-5.67327	3.84323	3CT2	T2	Cholangiocytes
ATAACGCCAAGGACAC-16	-6.79897	3.67665	1HT3	T3	Cholangiocytes
GCTGGGTTCACATACG-28	-6.48563	3.62535	4HT3	T3	Cholangiocytes
GTATCTTGTGAGGGTT-15	-6.69024	4.43254	1HT2	T2	Cholangiocytes
TAGCCGGCAGTCGTGC-11	-5.6613	4.18997	3CT2	T2	Cholangiocytes
GCGCAACTCCAGTAGT-4	5.48946	2.81306	1CT2	T2	Cholangiocytes
AACTTTCGTACTCTCC-16	-6.90783	4.47503	1HT3	T3	Cholangiocytes
CTGAAACCACTCAGGC-23	-0.722069	-5.0012	3HT2	T2	Cholangiocytes
GTAACGTGTAGTACCT-11	-11.7736	-3.79216	3CT2	T2	Cholangiocytes
AGCTTGAAGCTGAAAT-30	-6.45501	4.62922	1CT3	T3	Cholangiocytes
GGACAAGCATCGATGT-16	-6.84137	4.38946	1HT3	T3	Cholangiocytes
ACACTGAGTCACTGGC-11	-5.64076	3.92316	3CT2	T2	Cholangiocytes
GCAAACTAGGTGATAT-14	-6.37873	3.33398	1HT1	T1	Cholangiocytes
CATATTCTCACTTACT-30	-6.49465	4.64496	1CT3	T3	Cholangiocytes
CATGGCGCAGCCTTGG-20	-7.18303	4.57704	3HB	B	Cholangiocytes
CGGAGCTTCTGACCTC-25	-6.56599	4.50786	4HB	B	Cholangiocytes
CAAGAAAAGAGTACCG-11	-5.65206	4.0493	3CT2	T2	Cholangiocytes
GACGTGCGTGACAAAT-11	-5.68182	3.83873	3CT2	T2	Cholangiocytes
GTGCATAGTACGAAAT-7	0.648833	-5.52802	2CT2	T2	Cholangiocytes
CCTAAAGTCCGAGCCA-15	-6.70415	4.29797	1HT2	T2	Cholangiocytes
GGCCGATCAGCGAACA-25	-6.38217	4.40616	4HB	B	Cholangiocytes
AACCATGAGCTTATCG-14	-7.39349	4.17393	1HT1	T1	Cholangiocytes
TTCTACAGTCATGCCG-7	-7.26341	3.01343	2CT2	T2	Cholangiocytes
GTGCAGCCACCGCTAG-16	-8.22808	4.39512	1HT3	T3	Cholangiocytes
GTGGGTCTCGTACGGC-12	0.934735	-4.26081	1HB	B	Cholangiocytes
AGGGATGAGACACGAC-14	-5.91724	2.80293	1HT1	T1	Cholangiocytes
TGAGGGAGTGAGGGAG-25	-6.93496	4.30763	4HB	B	Cholangiocytes
GCAGTTAGTGGCCCTA-27	-12.1154	-4.01113	4HT1	T1	Cholangiocytes
GTAGTCAAGGCTCATT-3	-6.33961	4.62645	1CT1	T1	Cholangiocytes
TTATGCTAGATTACCC-14	-6.78938	4.50992	1HT1	T1	Cholangiocytes
CAGCCGATCCGCGCAA-11	-5.63582	3.91252	3CT2	T2	Cholangiocytes
CCACCTACACAACGCC-14	-6.77364	4.22521	1HT1	T1	Cholangiocytes
GTACTCCGTGCACGAA-11	-5.70152	3.84489	3CT2	T2	Cholangiocytes
ACGGAGATCCAAATGC-7	0.847635	-4.25007	2CT2	T2	Cholangiocytes
GACGGCTTCAGTGTTG-11	-5.56887	2.29628	3CT2	T2	Cholangiocytes
GCTGCGATCAACCAAC-16	-6.8566	3.9026	1HT3	T3	Cholangiocytes
GCAATCAGTAGGGACT-4	-6.37802	4.67029	1CT2	T2	Cholangiocytes
TTCGGTCAGCCCAGCT-35	-8.04191	3.32113	2HT3	T3	Cholangiocytes
ACAGCTAAGCCACGCT-11	-5.60775	3.92841	3CT2	T2	Cholangiocytes
CGACTTCAGTAGGCCA-11	-5.95999	4.55779	3CT2	T2	Cholangiocytes
TACGGGCTCTAACTGG-9	-6.98114	3.86435	3CB	B	Cholangiocytes
TTAGGCAAGTCACGCC-11	-5.64446	2.11215	3CT2	T2	Cholangiocytes
AGGGTGATCGTTTAGG-7	1.20047	-4.28309	2CT2	T2	Cholangiocytes
ACTGATGCATGTCGAT-28	-6.70799	4.26277	4HT3	T3	Cholangiocytes
ACGAGCCGTTTGGGCC-7	0.96934	-4.33429	2CT2	T2	Cholangiocytes
TCGAGGCGTGCTGTAT-14	-6.84495	4.4005	1HT1	T1	Cholangiocytes
CGTGAGCAGCTACCTA-3	-6.34614	4.58841	1CT1	T1	Cholangiocytes
TGAGAGGCACACATGT-11	-5.65573	4.11032	3CT2	T2	Cholangiocytes
ACGGGCTAGCCAGTAG-7	1.01434	-5.06549	2CT2	T2	Cholangiocytes
GGACATTGTATATCCG-7	1.12633	-5.39959	2CT2	T2	Cholangiocytes
TGGCCAGCAGATTGCT-6	-2.29647	11.8894	2CT1	T1	Cholangiocytes
TCAGCTCCAATGGACG-11	-5.66352	3.92786	3CT2	T2	Cholangiocytes
GGGCACTAGGACCACA-7	-0.702741	-5.41191	2CT2	T2	Cholangiocytes
TCAGCAACACCTGGTG-11	-5.69912	3.82405	3CT2	T2	Cholangiocytes
CAGCTGGAGTACACCT-16	-7.10554	3.54541	1HT3	T3	Cholangiocytes
ACCGTAATCAGCTCGG-7	0.648538	-5.35579	2CT2	T2	Cholangiocytes
GCGGGTTGTAACGTTC-11	-5.85108	4.43862	3CT2	T2	Cholangiocytes
GACGTTACATGTCGAT-7	-0.743004	-7.22206	2CT2	T2	Cholangiocytes
CTGGTCTTCCTATGTT-28	-6.91865	4.26346	4HT3	T3	Cholangiocytes
TGCGTGGCACGGTAAG-11	-5.71489	4.08646	3CT2	T2	Cholangiocytes
GGGTCTGGTTCAGACT-14	-6.81955	4.37776	1HT1	T1	Cholangiocytes
ATCTGCCTCAACGGCC-11	-5.59264	4.11537	3CT2	T2	Cholangiocytes
TCTGGAATCGTTACGA-11	-5.93186	4.56472	3CT2	T2	Cholangiocytes
TTTGCGCCAGCATACT-4	-6.36322	4.64032	1CT2	T2	Cholangiocytes
TCACGAAGTACCATCA-9	-6.41784	4.15457	3CB	B	Cholangiocytes
ACCGTAACAAGCCTAT-7	-2.35411	-6.54206	2CT2	T2	Cholangiocytes
GTCACGGAGCACACAG-29	-6.82718	4.29272	4HT2	T2	Cholangiocytes
TTTACTGCATGTCGAT-11	-5.62364	3.90485	3CT2	T2	Cholangiocytes
GTTACAGCAACGCACC-11	-5.6315	3.90404	3CT2	T2	Cholangiocytes
GACGGCTAGCTAACAA-15	-6.81859	4.19158	1HT2	T2	Cholangiocytes
ACTGAACTCACATGCA-11	-5.37859	4.11259	3CT2	T2	Cholangiocytes
TCGTACCAGTAGGCCA-15	-6.77377	4.37931	1HT2	T2	Cholangiocytes
TCGCGAGCATGCCTAA-7	0.00307543	-5.36081	2CT2	T2	Cholangiocytes
TAAGAGAGTATGCTTG-14	-6.27369	3.29721	1HT1	T1	Cholangiocytes
CCTTCCCCAGGAACGT-35	0.842321	-4.0056	2HT3	T3	Cholangiocytes
CAGCAGCCATAGACTC-30	-6.42927	4.71079	1CT3	T3	Cholangiocytes
CCTAGCTGTGATGTCT-16	-6.86324	3.57838	1HT3	T3	Cholangiocytes
GACCAATCAGTACACT-14	-6.72951	4.23369	1HT1	T1	Cholangiocytes
GATCTAGAGCAGGTCA-17	-6.43646	4.66864	2HB	B	Cholangiocytes
CCTTCCCTCTCAAACG-22	-5.74539	2.42201	3HT1	T1	Cholangiocytes
CTGTGCTCACCATCCT-7	-7.53786	3.06982	2CT2	T2	Cholangiocytes
CCTTACGGTGAACCTT-25	1.81606	7.1109	4HB	B	Cholangiocytes
CCCAATCCATCGACGC-11	-5.55675	4.18358	3CT2	T2	Cholangiocytes
CAGATCACATGCTGGC-23	-2.52668	-5.82776	3HT2	T2	Cholangiocytes
GCTGCAGGTAATCACC-10	-5.97964	4.53858	3CT1	T1	Cholangiocytes
GAATGAATCACCACCT-31	0.88597	-3.47201	2CB	B	Cholangiocytes
GACGGCTTCAGTGTTG-4	-5.57831	2.28666	1CT2	T2	Cholangiocytes
GGGCATCCAGTCAGAG-15	-6.87507	4.19054	1HT2	T2	Cholangiocytes
ACGCCGATCAGCAACT-7	-6.8527	4.10743	2CT2	T2	Cholangiocytes
ATAAGAGGTCGGCATC-11	-5.9613	4.55367	3CT2	T2	Cholangiocytes
GTCACGGTCTCGGACG-14	-6.70246	3.86606	1HT1	T1	Cholangiocytes
CGGACACGTAAGAGAG-11	-5.62235	3.89992	3CT2	T2	Cholangiocytes
GTAGGCCGTGTTCGAT-17	-7.28073	3.03815	2HB	B	Cholangiocytes
GACTACACAGACACTT-28	-6.46453	4.69536	4HT3	T3	Cholangiocytes
TCTTCGGGTGCGCTTG-7	0.99624	-5.37139	2CT2	T2	Cholangiocytes
AACTTTCAGAGCCTAG-20	-6.56843	4.43929	3HB	B	Cholangiocytes
GCAGCCATCCTTGACC-7	-7.25667	3.13864	2CT2	T2	Cholangiocytes
GGGTTGCAGCTGAACG-23	1.05241	-4.82124	3HT2	T2	Cholangiocytes
TGAGGGATCTACTCAT-12	-2.3209	-7.23001	1HB	B	Cholangiocytes
TCGCGAGTCATGCTCC-7	0.791061	-4.25659	2CT2	T2	Cholangiocytes
CTCGTCATCGATAGAA-29	-6.85436	4.44675	4HT2	T2	Cholangiocytes
GGGACCTGTCACCCAG-10	-5.90907	4.41743	3CT1	T1	Cholangiocytes
ACTGCTCCACGAAATA-35	-8.43237	4.30033	2HT3	T3	Cholangiocytes
CGGCTAGAGGGAACGG-3	-6.35931	4.67025	1CT1	T1	Cholangiocytes
GGTATTGGTTGGGACA-28	-6.82096	4.11947	4HT3	T3	Cholangiocytes
TTGTAGGAGAGCTGCA-12	-6.23617	4.60541	1HB	B	Cholangiocytes
GAATAAGGTACCGTTA-24	-5.68112	2.39681	3HT3	T3	Cholangiocytes
GTCCTCACATCTCGCT-1	-6.6015	4.63192	1CB	B	Cholangiocytes
TCCCGATAGAGTCGGT-9	-7.07369	3.09783	3CB	B	Cholangiocytes
AGTGTCACAATAAGCA-7	0.950852	-4.12691	2CT2	T2	Cholangiocytes
TACCTTATCCACGCAG-23	0.946092	-4.94989	3HT2	T2	Cholangiocytes
GTCACAATCGCCAAAT-16	-5.93036	3.78276	1HT3	T3	Cholangiocytes
ACTATCTCACCTTGTC-7	2.47936	0.962483	2CT2	T2	Cholangiocytes
TCAGCAAAGTCAAGCG-14	-7.09515	3.72522	1HT1	T1	Cholangiocytes
GCTGGGTGTCATGCCG-17	-11.6258	-0.540684	2HB	B	Cholangiocytes
CCTTACGGTTATGCGT-7	0.0171715	-5.15557	2CT2	T2	Cholangiocytes
CTACATTAGTGGGCTA-7	0.920002	-4.70262	2CT2	T2	Cholangiocytes
CCTTTCTCATGCCTAA-15	-6.79983	4.2139	1HT2	T2	Cholangiocytes
CATATGGGTTTCCACC-12	-7.64281	2.99693	1HB	B	Cholangiocytes
CGGAGCTGTAATTGGA-30	-6.46183	4.57806	1CT3	T3	Cholangiocytes
GGGCACTTCTAACTCT-24	6.01485	0.720238	3HT3	T3	Cholangiocytes
AAGCCGCGTGACCAAG-25	-6.41564	3.98358	4HB	B	Cholangiocytes
CGAACATAGTCCGTAT-35	-7.41297	3.20898	2HT3	T3	Cholangiocytes
GGCTGGTTCGGTGTTA-11	-5.58347	4.12743	3CT2	T2	Cholangiocytes
GCGCGATGTAGCGATG-7	0.758874	-6.35221	2CT2	T2	Cholangiocytes
GGATTACAGCTGGAAC-17	-6.44654	4.5507	2HB	B	Cholangiocytes
AGCATACTCTCGCTTG-7	0.782964	-4.45183	2CT2	T2	Cholangiocytes
AGCTCTCAGGCTAGAC-30	-6.34835	4.63245	1CT3	T3	Cholangiocytes
GAATAAGGTACCGTTA-6	-5.72256	2.37732	2CT1	T1	Cholangiocytes
CTTAGGAGTATAAACG-16	-6.74888	4.47533	1HT3	T3	Cholangiocytes
TCATTTGCATGCCCGA-28	-6.54649	4.45278	4HT3	T3	Cholangiocytes
ATCCGAACAATCTGCA-25	-6.26197	4.1728	4HB	B	Cholangiocytes
TGTATTCTCCGTCAAA-25	-11.2265	-4.40925	4HB	B	Cholangiocytes
TTCTACACATGTCGAT-11	-5.79725	4.38981	3CT2	T2	Cholangiocytes
ATGAGGGCAGTATAAG-6	2.24423	0.763504	2CT1	T1	Cholangiocytes
TCTTTCCCATCAGTCA-12	-6.45529	3.8991	1HB	B	Cholangiocytes
CTCATTAGTAGCTCCG-22	2.53001	5.62877	3HT1	T1	Cholangiocytes
TCTTTCCCATCAGTCA-17	-6.64231	3.81554	2HB	B	Cholangiocytes
GATCGTAAGAGCAATT-27	-7.17674	4.529	4HT1	T1	Cholangiocytes
AGGGTGAGTCGACTGC-30	-6.4181	4.59926	1CT3	T3	Cholangiocytes
ACTGAGTGTATAAACG-11	-5.62715	3.94226	3CT2	T2	Cholangiocytes
TAGAGCTGTAGAAGGA-16	-6.70757	4.49093	1HT3	T3	Cholangiocytes
CCCATACTCTGCGGCA-15	-6.82137	4.18667	1HT2	T2	Cholangiocytes
GATGCTAGTGCAACGA-25	-6.12741	4.17289	4HB	B	Cholangiocytes
CGGACTGGTACAGTGG-3	-6.28736	4.69972	1CT1	T1	Cholangiocytes
TGCCCTAAGGAATTAC-6	-12.6312	-0.814959	2CT1	T1	Cholangiocytes
GGATTACGTTCCACAA-11	1.69255	-0.0293833	3CT2	T2	Cholangiocytes
ATTTCTGGTTCCCGAG-3	-6.28333	4.76489	1CT1	T1	Cholangiocytes
TCTTCGGTCTACTTAC-11	-5.34192	4.44124	3CT2	T2	Cholangiocytes
CGAACATAGTGGGCTA-7	0.583053	-4.78701	2CT2	T2	Cholangiocytes
AGTTGGTCAGCATACT-17	1.47234	-4.25138	2HB	B	Cholangiocytes
CGGTTAAAGAACTGTA-7	-0.4772	-5.30992	2CT2	T2	Cholangiocytes
ACGGAGAGTTTGACTG-23	1.37301	-4.79895	3HT2	T2	Cholangiocytes
ACGAGGAGTGCGCTTG-9	-5.57694	4.13878	3CB	B	Cholangiocytes
TTGCGTCAGCTAGTTC-7	-0.964835	-6.872	2CT2	T2	Cholangiocytes
AAAGCAATCGGCGGTT-7	-8.30168	4.22343	2CT2	T2	Cholangiocytes
TCGCGTTCATGGAATA-14	-7.28064	4.17079	1HT1	T1	Cholangiocytes
GATTCAGAGTCAAGCG-11	-5.68347	4.14591	3CT2	T2	Cholangiocytes
CGACCTTTCTGTCAAG-29	-6.678	3.84224	4HT2	T2	Cholangiocytes
TGCCCTAAGGAATTAC-4	-12.6173	-0.595941	1CT2	T2	Cholangiocytes
ACGCCGACAACTTGAC-12	-6.24086	4.23171	1HB	B	Cholangiocytes
TTAGGCAAGTCACGCC-34	-5.49997	1.9227	2HT1	T1	Cholangiocytes
AACTTTCAGACGCACA-1	-6.32279	4.71365	1CB	B	Cholangiocytes
CCATTCGTCTGGGCCA-7	0.780325	-4.8036	2CT2	T2	Cholangiocytes
CAACTAGAGCAAATCA-28	-6.5683	4.53424	4HT3	T3	Cholangiocytes
CGTTCTGTCAATACCG-15	-6.66021	4.53615	1HT2	T2	Cholangiocytes
GTACGTAGTGACGCCT-4	5.56528	1.41287	1CT2	T2	Cholangiocytes
ATTGGTGCATGCATGT-7	0.530423	-5.70596	2CT2	T2	Cholangiocytes
ATCTGCCTCCACGTGG-4	-6.3915	4.6989	1CT2	T2	Cholangiocytes
GGATGTTGTCTCGTTC-11	-5.50531	4.06423	3CT2	T2	Cholangiocytes
TGCCCTAGTAATCGTC-7	-7.34107	3.17022	2CT2	T2	Cholangiocytes
TCTCTAACATCACAAC-23	-0.189414	-5.43039	3HT2	T2	Cholangiocytes
GCATGTAAGCCGATTT-11	-5.96254	4.52145	3CT2	T2	Cholangiocytes
ACGCCGACATGGATGG-23	1.16089	-4.98753	3HT2	T2	Cholangiocytes
GTTCATTGTGTTTGGT-11	-1.07862	4.09739	3CT2	T2	Cholangiocytes
TCAGGTACATGAGCGA-7	0.553493	-4.62607	2CT2	T2	Cholangiocytes
GACACGCGTGCCTGCA-14	-6.86493	4.30976	1HT1	T1	Cholangiocytes
TTAGGCATCGATAGAA-17	-6.72562	4.10779	2HB	B	Cholangiocytes
CGCTGGACACGTTGGC-23	1.19787	-4.57855	3HT2	T2	Cholangiocytes
TTAGGACGTCTAAAGA-4	4.2874	-0.609973	1CT2	T2	Cholangiocytes
CTACACCGTATATGGA-27	-6.5436	3.79677	4HT1	T1	Cholangiocytes
ACCAGTAAGGTAAACT-31	-6.40755	4.57464	2CB	B	Cholangiocytes
CCTACACCAGCATACT-28	-6.62471	4.0432	4HT3	T3	Cholangiocytes
CACCTTGGTCTCCACT-11	-5.65564	3.89862	3CT2	T2	Cholangiocytes
GGGTCTGAGGATGGTC-16	-6.00525	2.99059	1HT3	T3	Cholangiocytes
GTAGTCACACCATCCT-25	-6.35616	4.68702	4HB	B	Cholangiocytes
ACGGAGAAGTGGAGAA-34	-12.1334	0.193479	2HT1	T1	Cholangiocytes
TGTATTCGTTAGTGGG-15	-7.07707	3.35719	1HT2	T2	Cholangiocytes
CCGTACTCATACTCTT-16	-6.64834	3.45092	1HT3	T3	Cholangiocytes
CTAGTGAGTTTGTTTC-19	0.863242	-3.33579	2HT2	T2	Cholangiocytes
ACTTGTTTCATTCACT-14	-5.72946	2.62964	1HT1	T1	Cholangiocytes
TGACTTTTCCTGCCAT-7	0.812655	-3.82494	2CT2	T2	Cholangiocytes
AAGTCTGAGTGTCCAT-14	-6.98263	3.4119	1HT1	T1	Cholangiocytes
AGCTCCTTCCTCGCAT-17	1.07914	-3.8435	2HB	B	Cholangiocytes
ACATCAGGTCTAGGTT-15	-6.70773	4.25545	1HT2	T2	Cholangiocytes
GAGCAGAGTGCACGAA-9	-5.93852	4.17328	3CB	B	Cholangiocytes
ACGAGCCGTCGCGGTT-27	-6.6778	4.26902	4HT1	T1	Cholangiocytes
ACTGAGTCAGGTGGAT-16	-6.96702	4.20958	1HT3	T3	Cholangiocytes
AAGGTTCAGAGGTAGA-27	-6.69001	4.54867	4HT1	T1	Cholangiocytes
CGCTATCAGTCCGTAT-35	-8.49711	4.42742	2HT3	T3	Cholangiocytes
CGCGGTAGTATATCCG-4	-6.49298	4.61406	1CT2	T2	Cholangiocytes
GTACGTAGTGACGCCT-11	5.39305	1.74008	3CT2	T2	Cholangiocytes
ATGCGATCACCAGATT-15	-8.16931	4.43923	1HT2	T2	Cholangiocytes
GGATTACAGCACAGGT-19	-7.32738	3.57353	2HT2	T2	Cholangiocytes
ACTGAACAGCGAAGGG-17	-12.3579	-0.600027	2HB	B	Cholangiocytes
CGCCAAGAGTTATCGC-11	-5.83818	4.35655	3CT2	T2	Cholangiocytes
GATGCTAGTCTCTCGT-7	-7.32134	2.91265	2CT2	T2	Cholangiocytes
GGAATAAAGTCATCCA-16	-6.73627	3.68235	1HT3	T3	Cholangiocytes
TCTTCGGAGTGAACAT-7	0.679527	-4.83481	2CT2	T2	Cholangiocytes
AAATGCCAGATCCCGC-17	2.22875	-2.48134	2HB	B	Cholangiocytes
TACAGTGAGAGGGATA-9	-6.60362	4.51967	3CB	B	Cholangiocytes
TGAGCCGCAATGGAAT-16	-6.74682	4.41731	1HT3	T3	Cholangiocytes
TGAAAGAAGGGATCTG-11	-5.62672	3.93567	3CT2	T2	Cholangiocytes
GCACATAGTAAGTGTA-27	-6.79212	4.53348	4HT1	T1	Cholangiocytes
CGTCAGGGTCAGAATA-15	-6.74072	4.20265	1HT2	T2	Cholangiocytes
ACTTTCACACGGCTAC-23	-6.9616	4.08505	3HT2	T2	Cholangiocytes
TCTGAGACAATGAATG-14	-6.7942	4.05868	1HT1	T1	Cholangiocytes
GATCGTAAGTGTTTGC-7	0.875712	-3.91566	2CT2	T2	Cholangiocytes
TCATTACCAACGCACC-17	-6.1212	4.26471	2HB	B	Cholangiocytes
CTAATGGGTGCTCTTC-11	-5.6324	4.04655	3CT2	T2	Cholangiocytes
GCGGGTTGTTCGAATC-6	-4.60233	10.7466	2CT1	T1	Cholangiocytes
TGAGAGGAGATCACGG-7	0.957007	-7.20973	2CT2	T2	Cholangiocytes
ACGAGCCTCATCTGCC-11	1.65172	-2.84708	3CT2	T2	Cholangiocytes
GAATAAGGTACCGTTA-17	-5.70569	2.40003	2HB	B	Cholangiocytes
ACTGATGCACTTACGA-11	-5.62705	3.96696	3CT2	T2	Cholangiocytes
CTGATAGCACATTCGA-7	0.973411	-4.37541	2CT2	T2	Cholangiocytes
GGAATAAGTTGCGTTA-11	-5.61508	3.9654	3CT2	T2	Cholangiocytes
CTCTACGAGGTGCAAC-11	-5.63336	3.86642	3CT2	T2	Cholangiocytes
CCGTTCATCGGCTACG-7	1.26736	-4.64336	2CT2	T2	Cholangiocytes
CTCACACGTATTAGCC-17	-7.38412	3.14154	2HB	B	Cholangiocytes
CAGCATAGTATATCCG-7	1.0403	-4.32866	2CT2	T2	Cholangiocytes
GTAGTCAAGATCGATA-7	0.3597	-6.74823	2CT2	T2	Cholangiocytes
AATCCAGAGACCTTTG-7	1.15437	-4.27437	2CT2	T2	Cholangiocytes
ATGCGATCACCGAATT-30	-6.40658	4.56949	1CT3	T3	Cholangiocytes
GCTCCTAAGACAATAC-17	5.70042	0.217626	2HB	B	Cholangiocytes
GGGTCTGTCGCCCTTA-7	-7.4853	3.04425	2CT2	T2	Cholangiocytes
ACCAGTACACATGGGA-1	-6.32036	4.68207	1CB	B	Cholangiocytes
AGGGATGCATCGGAAG-11	-5.64444	3.86788	3CT2	T2	Cholangiocytes
GGCTCGATCGGGAGTA-9	-6.13396	4.19254	3CB	B	Cholangiocytes
CGTCACTGTTCAGGCC-35	0.530859	-4.56222	2HT3	T3	Cholangiocytes
CATTCGCGTGCAACTT-11	-5.64628	3.95411	3CT2	T2	Cholangiocytes
GTGCAGCCAGATGAGC-4	-6.22966	4.68479	1CT2	T2	Cholangiocytes
TGGTTCCTCACGGTTA-14	-5.85076	2.74711	1HT1	T1	Cholangiocytes
GGACATTAGCGCTTAT-7	0.919117	-4.54777	2CT2	T2	Cholangiocytes
TGCCAAAGTCGAGTTT-7	0.599234	-5.2431	2CT2	T2	Cholangiocytes
GGACAAGGTAGGCATG-11	-5.74763	4.33849	3CT2	T2	Cholangiocytes
GACGGCTTCAGTGTTG-24	-5.18357	1.92449	3HT3	T3	Cholangiocytes
ATTACTCCAAACCTAC-15	-6.72732	4.28693	1HT2	T2	Cholangiocytes
GACGTTACATCACGTA-14	-6.77184	4.42937	1HT1	T1	Cholangiocytes
CGAACATGTGAGCGAT-11	-5.64144	4.0122	3CT2	T2	Cholangiocytes
ACGCCGACATTTGCTT-7	1.15669	-4.27518	2CT2	T2	Cholangiocytes
TCTTTCCTCTAAGCCA-7	1.17273	-6.50846	2CT2	T2	Cholangiocytes
CTCGAAAGTTCCACTC-25	1.20569	-1.15997	4HB	B	Cholangiocytes
GCGCAACAGTGTACGG-14	-6.82177	4.3075	1HT1	T1	Cholangiocytes
AGATCTGAGTGTACTC-25	-6.82633	4.3763	4HB	B	Cholangiocytes
CTCGAGGCATGCTGGC-24	6.62821	-1.1156	3HT3	T3	Cholangiocytes
TGTGTTTGTCATTAGC-11	-5.69453	3.79211	3CT2	T2	Cholangiocytes
TGTCCCAAGAGGACGG-7	0.919733	-4.67326	2CT2	T2	Cholangiocytes
TCAACGACAGATGAGC-4	-7.30799	2.97463	1CT2	T2	Cholangiocytes
ACTGAACAGCGAAGGG-6	-12.1894	-1.03887	2CT1	T1	Cholangiocytes
CTAGCCTGTTGCCTCT-11	-5.66423	4.1123	3CT2	T2	Cholangiocytes
CACCTTGCACAAGTAA-9	-6.3308	4.68014	3CB	B	Cholangiocytes
GTCCTCACAGACGCAA-7	0.97274	-4.49724	2CT2	T2	Cholangiocytes
CCACCTATCTGGAGCC-23	-7.57599	4.66388	3HT2	T2	Hepatocytes
TGCCAAACATCGGACC-35	-7.63378	2.98517	2HT3	T3	Hepatocytes
TGCCAAAAGTGAATTG-35	-8.14465	2.90062	2HT3	T3	Hepatocytes
AGGCCACAGAGGGATA-35	-7.45502	2.89441	2HT3	T3	Hepatocytes
GGTGTTAAGCAGCCTC-7	-7.53289	3.07064	2CT2	T2	Hepatocytes
CTTTGCGGTAGAGGAA-9	-7.66732	4.80739	3CB	B	Hepatocytes
ACACCCTCATGGTCTA-1	-7.56226	3.8538	1CB	B	Hepatocytes
AGATTGCCATGCCACG-35	-8.1176	2.84366	2HT3	T3	Hepatocytes
AGCCTAATCATTATCC-35	-7.9629	2.81637	2HT3	T3	Hepatocytes
CAGATCACAAGTCATC-19	-9.71528	3.42632	2HT2	T2	Hepatocytes
ACTTGTTAGTGCCAGA-19	-9.32849	3.4313	2HT2	T2	Hepatocytes
TTTATGCGTTAAGGGC-22	-7.66766	4.70011	3HT1	T1	Hepatocytes
ATGGGAGGTATCACCA-24	-7.57797	4.49512	3HT3	T3	Hepatocytes
GACGTTAAGGATATAC-24	-7.5647	4.37621	3HT3	T3	Hepatocytes
TGGGAAGCACCAGCAC-17	-7.48422	2.86377	2HB	B	Hepatocytes
GTGCTTCAGCGTCAAG-35	-8.92241	4.45715	2HT3	T3	Hepatocytes
CATGGCGCACCGAATT-12	-8.60309	3.15099	1HB	B	Hepatocytes
AGCATACCACCAGATT-23	-7.54576	4.56173	3HT2	T2	Hepatocytes
TACGGATTCCGCATAA-35	-7.67717	2.90277	2HT3	T3	Hepatocytes
TACAGTGAGCACGCCT-7	-7.74042	3.01027	2CT2	T2	Hepatocytes
CGTGAGCTCAATCACG-17	-7.87284	4.91244	2HB	B	Hepatocytes
CTAGAGTTCGGTGTCG-31	-7.68553	4.75402	2CB	B	Hepatocytes
CGATGTATCATTCACT-31	-7.70805	3.17142	2CB	B	Hepatocytes
CATCCACGTGCAACTT-24	-7.55643	4.39123	3HT3	T3	Hepatocytes
ACTGAGTTCAGGCAAG-35	-7.54941	2.84392	2HT3	T3	Hepatocytes
TCGTACCGTCTGCCAG-24	-7.54846	4.23871	3HT3	T3	Hepatocytes
TCGAGGCCATGCCCGA-22	-7.65992	4.76506	3HT1	T1	Hepatocytes
TACGGTAAGAGCTTCT-7	-9.72001	3.47272	2CT2	T2	Hepatocytes
GCGGGTTAGTTCGCAT-24	-7.52756	4.40273	3HT3	T3	Hepatocytes
AGCTCCTGTCACTTCC-35	-7.46502	2.90066	2HT3	T3	Hepatocytes
CGATCGGAGCTGCGAA-25	-7.92281	4.91532	4HB	B	Hepatocytes
GCAGTTAAGATGTAAC-17	-9.41125	3.40677	2HB	B	Hepatocytes
CGGACACGTTGAGTTC-7	-7.66167	3.16704	2CT2	T2	Hepatocytes
AGGCCGTCACAGAGGT-31	-8.1301	3.03449	2CB	B	Hepatocytes
GCAGTTAAGATGTAAC-12	-8.85628	3.1673	1HB	B	Hepatocytes
AAAGATGTCCTCAACC-14	-7.14495	3.75319	1HT1	T1	Hepatocytes
CGACTTCAGTCCAGGA-31	-7.86761	3.15267	2CB	B	Hepatocytes
CCCTCCTAGTTGTCGT-7	-9.74715	3.49599	2CT2	T2	Hepatocytes
GCAGTTAAGATGTAAC-30	-7.89518	3.12752	1CT3	T3	Hepatocytes
CAGCGACAGGCCCGTT-24	-7.60978	4.4189	3HT3	T3	Hepatocytes
GTCAAGTAGTGTTAGA-7	-9.48614	3.91442	2CT2	T2	Hepatocytes
CCGGGATCAACCGCCA-35	-9.10234	4.21681	2HT3	T3	Hepatocytes
GGAATAAGTCGTCTTC-7	-9.73229	3.44008	2CT2	T2	Hepatocytes
ATAAGAGGTTCTGTTT-17	-9.17518	3.40095	2HB	B	Hepatocytes
CGATGTATCATTCACT-34	-8.29823	3.08681	2HT1	T1	Hepatocytes
CTGAAGTAGTGAAGAG-9	-7.85459	4.95569	3CB	B	Hepatocytes
CTCTACGGTACTCTCC-24	-7.55827	4.39654	3HT3	T3	Hepatocytes
GGTGCGTTCGGCTTGG-31	-7.67608	4.75928	2CB	B	Hepatocytes
CGATGTATCATTCACT-12	-8.73242	3.11736	1HB	B	Hepatocytes
GACTACAAGGGCTTCC-19	-9.58242	3.41531	2HT2	T2	Hepatocytes
ATCGAGTGTAACGTTC-7	-8.92288	4.38358	2CT2	T2	Hepatocytes
CGGACACGTTGAGTTC-34	-8.17514	3.07621	2HT1	T1	Hepatocytes
CTGCCTAGTGAGGGTT-7	-7.60164	3.11923	2CT2	T2	Hepatocytes
AGCTTGAAGACATAAC-35	-9.58551	3.85398	2HT3	T3	Hepatocytes
GATCAGTTCATTTGGG-19	-9.3866	3.30673	2HT2	T2	Hepatocytes
AACGTTGGTTAGTGGG-35	-7.72536	2.97686	2HT3	T3	Hepatocytes
TACAGTGAGCACGCCT-23	-7.83373	2.98702	3HT2	T2	Hepatocytes
ACACCGGAGCGACGTA-35	-8.79868	4.30656	2HT3	T3	Hepatocytes
TCATTACTCTGGTATG-25	-7.9305	4.96619	4HB	B	Hepatocytes
TCGAGGCGTTCATGGT-7	-9.78768	3.49653	2CT2	T2	Hepatocytes
ATCTGCCAGATGGCGT-23	-8.16788	3.06872	3HT2	T2	Hepatocytes
AGCATACGTTCTCATT-35	-9.68201	3.46128	2HT3	T3	Hepatocytes
GGTGCGTGTACATCCA-35	-7.56081	2.95727	2HT3	T3	Hepatocytes
TGATTTCGTGGCTCCA-19	-9.4557	3.40724	2HT2	T2	Hepatocytes
GTTCATTCATTACCTT-35	-7.49405	2.95319	2HT3	T3	Hepatocytes
ATCACGAGTCCATCCT-23	-7.57091	4.3559	3HT2	T2	Hepatocytes
CCTCAGTGTGTAATGA-23	-7.47614	4.29832	3HT2	T2	Hepatocytes
TTAGGACAGCGATAGC-7	-8.6304	3.49477	2CT2	T2	Hepatocytes
GCATACAGTAGTGAAT-35	-9.77809	3.52214	2HT3	T3	Hepatocytes
ATCTACTGTAACGACG-35	-9.74243	3.55184	2HT3	T3	Hepatocytes
AACTGGTCACTCGACG-12	-8.67922	3.23831	1HB	B	Hepatocytes
ATCTACTGTTGAACTC-19	-9.03681	4.3874	2HT2	T2	Hepatocytes
CTAAGACTCCTTTCGG-12	-8.6114	3.07929	1HB	B	Hepatocytes
GTGCATACAATGTTGC-7	-9.51287	3.46834	2CT2	T2	Hepatocytes
GCAGCCATCATGTGGT-19	-9.57612	3.76962	2HT2	T2	Hepatocytes
ATTACTCCAAGTTCTG-17	-9.43826	3.3417	2HB	B	Hepatocytes
CTAAGACGTGTTAAGA-7	-9.77804	3.47191	2CT2	T2	Hepatocytes
CTACCCACATTAGCCA-7	-9.19053	4.25434	2CT2	T2	Hepatocytes
GCAATCAAGTTTGCGT-24	-7.5285	4.52945	3HT3	T3	Hepatocytes
CGTTAGATCATTGCGA-7	-9.03566	4.43809	2CT2	T2	Hepatocytes
GTCTTCGAGTCTTGCA-35	-9.24472	4.01197	2HT3	T3	Hepatocytes
TTCTTAGAGGACGAAA-35	-8.85024	4.45313	2HT3	T3	Hepatocytes
AGAATAGAGAACAACT-34	-8.40673	3.07537	2HT1	T1	Hepatocytes
AGTTGGTAGTTACGGG-25	-7.89417	4.93907	4HB	B	Hepatocytes
ATAGACCTCCGTCATC-7	-7.32537	3.0957	2CT2	T2	Hepatocytes
TGTATTCGTCCTCCAT-7	-9.54142	3.43272	2CT2	T2	Hepatocytes
GGGAGATTCAAGGTAA-19	-9.5831	3.65923	2HT2	T2	Hepatocytes
GACGCGTAGGCTCAGA-23	-8.02183	3.19108	3HT2	T2	Hepatocytes
GTTCTCGCATGGGAAC-35	-9.53252	3.42675	2HT3	T3	Hepatocytes
GCATGATCAATCTACG-35	-7.64411	2.87555	2HT3	T3	Hepatocytes
GGACGTCAGGCTACGA-24	-7.53922	4.46013	3HT3	T3	Hepatocytes
CTCGTACTCCAAATGC-7	-7.7829	2.97936	2CT2	T2	Hepatocytes
ACATGGTGTATAGGTA-19	-8.74042	4.24683	2HT2	T2	Hepatocytes
CTCGTACGTTGGTAAA-23	-7.97831	3.22596	3HT2	T2	Hepatocytes
CACCACTTCAGCTCGG-6	-7.57778	4.28878	2CT1	T1	Hepatocytes
TCGTACCGTCTCCCTA-17	-9.22355	3.50591	2HB	B	Hepatocytes
TGCGTGGCATCAGTAC-7	-8.94462	4.19592	2CT2	T2	Hepatocytes
TGCCCTACATGCATGT-31	-8.02548	3.27993	2CB	B	Hepatocytes
GGCTCGAAGTGCAAGC-7	-9.75374	3.44985	2CT2	T2	Hepatocytes
ACAGCTAGTATAGGTA-14	-7.23199	3.72312	1HT1	T1	Hepatocytes
ATTGGTGGTATGAATG-7	-9.02392	4.08329	2CT2	T2	Hepatocytes
AACTTTCAGCAATCTC-12	-8.81737	3.10437	1HB	B	Hepatocytes
CGAGCACAGATCTGCT-7	-9.8061	3.50163	2CT2	T2	Hepatocytes
TATCTCAAGAAACCGC-19	-9.6257	3.45432	2HT2	T2	Hepatocytes
ATCTGCCAGATGGCGT-31	-8.07248	3.06924	2CB	B	Hepatocytes
TCAGATGAGAGGTTGC-19	-7.51484	2.88673	2HT2	T2	Hepatocytes
CCAATCCAGGCTATCT-7	-7.5334	2.83554	2CT2	T2	Hepatocytes
GCTCTGTCACATCTTT-19	-9.09603	3.46664	2HT2	T2	Hepatocytes
CCATGTCAGGTTCCTA-35	-8.99459	4.327	2HT3	T3	Hepatocytes
TCTTTCCGTGCACCAC-7	-7.69147	2.96471	2CT2	T2	Hepatocytes
CACTCCAGTCTCTCGT-19	-7.59192	2.93851	2HT2	T2	Hepatocytes
AGCGTATCAAGCGTAG-7	-7.69323	2.79823	2CT2	T2	Hepatocytes
ACATACGTCTCCCTGA-19	-7.4281	2.90619	2HT2	T2	Hepatocytes
TGTATTCCATGCTAGT-22	-7.50011	4.05166	3HT1	T1	Hepatocytes
AGGTCCGTCGCAAACT-7	-8.02204	3.19768	2CT2	T2	Hepatocytes
ATCTGCCAGATGGCGT-12	-8.86051	3.21873	1HB	B	Hepatocytes
TGCCCATGTTTCCACC-7	-8.32361	3.26617	2CT2	T2	Hepatocytes
CAGCCGATCTGCCCTA-7	-7.45575	3.11381	2CT2	T2	Hepatocytes
GTGAAGGAGAGACGAA-7	-9.69457	3.47462	2CT2	T2	Hepatocytes
CCCAATCCAAGAGGCT-12	-7.96285	3.2385	1HB	B	Hepatocytes
GAACCTACAAGACGTG-7	-7.36119	3.0374	2CT2	T2	Hepatocytes
TACAGTGAGCACGCCT-31	-7.49629	3.06665	2CB	B	Hepatocytes
CGGACTGTCGCTTAGA-31	-7.57414	3.23594	2CB	B	Hepatocytes
GACGCGTAGGCTCAGA-12	-8.66797	3.08312	1HB	B	Hepatocytes
GTCACAAGTTGACGTT-35	-9.07693	4.37843	2HT3	T3	Hepatocytes
TGCGCAGCAAGGCTCC-19	-7.35833	3.08453	2HT2	T2	Hepatocytes
AGATCTGAGCAATCTC-35	-7.819	2.77751	2HT3	T3	Hepatocytes
TTAGTTCAGACAGAGA-24	-7.54196	4.14444	3HT3	T3	Hepatocytes
TGCCCTAGTCCGTCAG-7	-9.08033	3.44884	2CT2	T2	Hepatocytes
ACGAGGATCACCCTCA-35	-7.53512	2.96046	2HT3	T3	Hepatocytes
CATATGGCACAGACTT-23	-7.5684	4.44822	3HT2	T2	Hepatocytes
AGGGAGTTCAGCATGT-23	-8.08827	2.99898	3HT2	T2	Hepatocytes
CGGTTAAGTAAACGCG-17	-9.70026	3.42628	2HB	B	Hepatocytes
CTAAGACTCCTTTCGG-34	-8.14326	3.19441	2HT1	T1	Hepatocytes
AGGCCGTCACAGAGGT-23	-8.22046	3.04179	3HT2	T2	Hepatocytes
AGCGTCGAGTCCTCCT-19	-9.53634	3.47591	2HT2	T2	Hepatocytes
AACTTTCAGCAATCTC-17	-9.6355	3.41129	2HB	B	Hepatocytes
CGATGTATCATTCACT-7	-8.04014	3.22307	2CT2	T2	Hepatocytes
ATTCTACGTTATCCGA-19	-9.53667	3.94607	2HT2	T2	Hepatocytes
GTATCTTAGTCTTGCA-9	-7.84154	4.9487	3CB	B	Hepatocytes
TCAGGATTCCAGTAGT-35	-8.21806	2.91833	2HT3	T3	Hepatocytes
TTGTAGGCAATCAGAA-35	-7.4693	3.04931	2HT3	T3	Hepatocytes
TGCTGCTGTTCCCGAG-12	-9.26756	3.28243	1HB	B	Hepatocytes
AGGCCGTCATGCCTAA-31	-7.71826	3.0753	2CB	B	Hepatocytes
CCAATCCAGGGAACGG-35	-9.60324	3.41511	2HT3	T3	Hepatocytes
GGAAAGCCACGGATAG-35	-9.3852	4.03045	2HT3	T3	Hepatocytes
CGGACACGTTGAGTTC-17	-9.47516	3.31205	2HB	B	Hepatocytes
AACTTTCAGCAATCTC-23	-8.15241	3.11932	3HT2	T2	Hepatocytes
CAGTAACTCTACCTGC-35	-9.67086	3.54562	2HT3	T3	Hepatocytes
CTCATTAAGGGTTTCT-35	-9.39138	3.30494	2HT3	T3	Hepatocytes
CTAAGACAGGTAGCCA-7	-9.32614	3.3323	2CT2	T2	Hepatocytes
TCAGATGGTAGGGTAC-34	-8.13561	3.23677	2HT1	T1	Hepatocytes
ATGAGGGCAAGGACTG-7	-8.74175	4.43578	2CT2	T2	Hepatocytes
AACTCCCCAAACTGTC-7	-8.92984	4.44329	2CT2	T2	Hepatocytes
AGGTCCGTCGCAAACT-31	-8.15401	3.19297	2CB	B	Hepatocytes
GCAAACTTCCACGTTC-24	-7.63277	4.47763	3HT3	T3	Hepatocytes
CTCGGGACACTCTGTC-20	-7.84668	4.9034	3HB	B	Hepatocytes
CACACTCGTATTCTCT-35	-7.56348	2.76749	2HT3	T3	Hepatocytes
GCTGCTTCAGCTGTGC-19	-9.56362	3.38831	2HT2	T2	Hepatocytes
CAGGTGCAGAGGTTAT-7	-8.77244	4.37253	2CT2	T2	Hepatocytes
CGAACATAGGAGTTGC-24	-7.46019	4.54643	3HT3	T3	Hepatocytes
CCTCAGTTCTAACGGT-35	-9.62476	3.49104	2HT3	T3	Hepatocytes
CTGCTGTTCTTGAGGT-35	-9.16742	4.2586	2HT3	T3	Hepatocytes
CAGAATCCAGGTCCAC-19	-9.17586	3.35244	2HT2	T2	Hepatocytes
TCCCGATTCTCACATT-24	-7.49785	4.38028	3HT3	T3	Hepatocytes
GAAGCAGGTTCCAACA-17	-9.72486	3.56667	2HB	B	Hepatocytes
GGACAGACACCTATCC-23	-7.96979	3.23613	3HT2	T2	Hepatocytes
AGTGTCATCGGAAACG-20	-7.88626	4.97179	3HB	B	Hepatocytes
ATTACTCCAAGTTCTG-12	-8.50031	3.07055	1HB	B	Hepatocytes
CTTGGCTTCCCAAGAT-19	-9.55731	3.42442	2HT2	T2	Hepatocytes
CTACGTCGTCTCCATC-35	-9.23008	3.38468	2HT3	T3	Hepatocytes
AACGTTGAGAGTCGGT-19	-8.30916	3.12018	2HT2	T2	Hepatocytes
TCTGGAAAGGAGCGAG-17	-9.23246	3.56578	2HB	B	Hepatocytes
CGGGTCAAGACAATAC-19	-9.76522	3.48899	2HT2	T2	Hepatocytes
CTAACTTAGCTAACAA-35	-7.70001	2.97452	2HT3	T3	Hepatocytes
CGTTCTGGTCGGGTCT-35	-8.37292	3.13432	2HT3	T3	Hepatocytes
GTACGTACAAACGCGA-35	-8.56718	4.23984	2HT3	T3	Hepatocytes
AAGGTTCGTGGAAAGA-17	-7.72947	4.77576	2HB	B	Hepatocytes
GCAGTTAAGATGTAAC-31	-8.23141	3.02053	2CB	B	Hepatocytes
TGCGCAGAGTTACCCA-19	-8.8486	3.50411	2HT2	T2	Hepatocytes
AACACGTGTTTGTTTC-22	-7.60917	4.66644	3HT1	T1	Hepatocytes
GCAAACTGTGCGAAAC-7	-7.34437	3.0542	2CT2	T2	Hepatocytes
CCTACACGTTGGAGGT-34	-8.43954	3.05161	2HT1	T1	Hepatocytes
AGAATAGAGAACAACT-31	-8.11826	3.14376	2CB	B	Hepatocytes
TTGACTTAGATACACA-7	-7.93098	3.23256	2CT2	T2	Hepatocytes
CTAAGACAGATGGCGT-19	-8.77813	4.41528	2HT2	T2	Hepatocytes
AGGCCGTCACAGAGGT-7	-7.84915	3.08626	2CT2	T2	Hepatocytes
TACTTGTGTCGAGATG-17	-7.76546	2.79393	2HB	B	Hepatocytes
GGACAGACATTTGCTT-7	-8.77614	4.54138	2CT2	T2	Hepatocytes
CTCGTACTCCTAGAAC-9	-7.50746	3.94819	3CB	B	Hepatocytes
TCGGTAAGTTAAAGAC-7	-9.56732	3.79959	2CT2	T2	Hepatocytes
AACACGTAGGCAGTCA-34	-8.07688	3.30915	2HT1	T1	Hepatocytes
GGTGCGTCAGCGATCC-19	-9.62155	3.36271	2HT2	T2	Hepatocytes
GAGTCCGAGCGAGAAA-35	-9.72661	3.55149	2HT3	T3	Hepatocytes
GTGGGTCGTTGAGTTC-22	-7.59868	4.69221	3HT1	T1	Hepatocytes
AGTGTCAGTCAACTGT-7	-9.60745	3.39581	2CT2	T2	Hepatocytes
ATCGAGTCACACGCTG-12	-7.6254	4.49645	1HB	B	Hepatocytes
AGCAGCCAGAGTGACC-34	-8.07626	3.2614	2HT1	T1	Hepatocytes
CGTAGCGTCGGCGCTA-35	-9.49997	3.32391	2HT3	T3	Hepatocytes
AGAGCGAGTCTCTCGT-7	-9.68571	3.52148	2CT2	T2	Hepatocytes
GGATGTTAGCGTTCCG-19	-9.61044	3.37548	2HT2	T2	Hepatocytes
TCAGATGCACAGATTC-7	-7.61526	3.10778	2CT2	T2	Hepatocytes
TGTGTTTAGCCAGTAG-19	-7.7365	2.71504	2HT2	T2	Hepatocytes
GTGCATAAGCCAGGAT-7	-8.47049	3.14051	2CT2	T2	Hepatocytes
ATTGGACTCGCCCTTA-19	-8.92916	4.26318	2HT2	T2	Hepatocytes
CATGCCTCAAGAGTCG-7	-9.81176	3.5035	2CT2	T2	Hepatocytes
CTGTGCTAGCTAACTC-7	-7.74787	3.05497	2CT2	T2	Hepatocytes
TGCTGCTGTTCCCGAG-17	-9.8493	3.44637	2HB	B	Hepatocytes
TTTACTGAGCAACGGT-24	-7.58298	4.43661	3HT3	T3	Hepatocytes
ACTTACTTCTTTACAC-25	-7.84523	4.94012	4HB	B	Hepatocytes
AGGCCACAGTCGTTTG-35	-7.81566	2.78847	2HT3	T3	Hepatocytes
GTGAAGGGTTTAGGAA-7	-9.14388	4.33525	2CT2	T2	Hepatocytes
ACGAGCCTCTGTCTAT-35	-7.44292	3.03161	2HT3	T3	Hepatocytes
TTGACTTAGATACACA-17	-9.5919	3.46791	2HB	B	Hepatocytes
AGTAGTCTCTTGAGGT-35	-7.69857	2.99655	2HT3	T3	Hepatocytes
CGTGAGCGTCTCTCGT-7	-7.95705	2.7777	2CT2	T2	Hepatocytes
CTGCCTACATAGTAAG-17	-9.0076	4.39694	2HB	B	Hepatocytes
AGGCCGTCATGCCTAA-23	-8.01289	3.17884	3HT2	T2	Hepatocytes
AGCGGTCAGCGTTGCC-35	-7.4715	3.00152	2HT3	T3	Hepatocytes
GTCTTCGGTTCAGACT-7	-8.07686	3.15883	2CT2	T2	Hepatocytes
TTTGCGCCACAAGACG-24	-7.56914	4.45048	3HT3	T3	Hepatocytes
CAGATCAGTCCGCTGA-31	-7.7319	4.70963	2CB	B	Hepatocytes
CGACTTCCAGCTCCGA-7	-7.36741	3.02086	2CT2	T2	Hepatocytes
GGCCGATGTGGTGTAG-19	-9.75492	3.47651	2HT2	T2	Hepatocytes
ACACCCTGTACTTCTT-35	-7.99383	2.91002	2HT3	T3	Hepatocytes
CGATGGCCAATTGCTG-7	-9.41264	3.30922	2CT2	T2	Hepatocytes
TGGCCAGCAAGCTGAG-35	-9.78563	3.47967	2HT3	T3	Hepatocytes
AAACCTGAGAGAGCTC-24	-7.51715	4.4005	3HT3	T3	Hepatocytes
GCGCAACCAAACTGCT-35	-7.59862	2.88045	2HT3	T3	Hepatocytes
GGGACCTCAAAGTCAA-35	-7.85467	2.80093	2HT3	T3	Hepatocytes
AACTGGTCATTAGCCA-23	-7.62122	4.57293	3HT2	T2	Hepatocytes
CTACACCTCTCGTATT-22	-7.58379	4.65505	3HT1	T1	Hepatocytes
ACATACGGTGCAGACA-24	-7.58389	4.43191	3HT3	T3	Hepatocytes
GATCAGTTCTTCATGT-1	-7.71711	4.79004	1CB	B	Hepatocytes
GGGAATGTCCGAATGT-7	-9.69292	3.44996	2CT2	T2	Hepatocytes
AATCGGTAGATCCTGT-7	-7.70809	2.78373	2CT2	T2	Hepatocytes
AACTCAGCACAACTGT-35	-7.45989	3.00453	2HT3	T3	Hepatocytes
GGGCACTAGCGATATA-12	-8.52359	3.18845	1HB	B	Hepatocytes
ATCATGGGTAAAGTCA-23	-7.62056	4.5336	3HT2	T2	Hepatocytes
GTTCATTCACTGAAGG-23	-7.58492	4.47343	3HT2	T2	Hepatocytes
CGGCTAGCACCGTTGG-35	-7.34455	3.06861	2HT3	T3	Hepatocytes
TCAGCTCAGAGCTATA-19	-9.23037	4.15423	2HT2	T2	Hepatocytes
GTAGGCCGTCTGCGGT-23	-7.49805	4.14039	3HT2	T2	Hepatocytes
TTAACTCAGAAGAAGC-12	-8.3676	3.08055	1HB	B	Hepatocytes
CACAGTATCACAATGC-7	-9.43751	3.31195	2CT2	T2	Hepatocytes
TGCGTGGTCACCATAG-19	-8.82494	4.45377	2HT2	T2	Hepatocytes
GTCGGGTGTAAGTAGT-35	-7.39055	3.00885	2HT3	T3	Hepatocytes
ACAGCCGCAATGGTCT-35	-7.40654	2.939	2HT3	T3	Hepatocytes
CCCTCCTCAGTAAGAT-23	-7.63716	4.52959	3HT2	T2	Hepatocytes
TGGTTAGGTGTGCCTG-7	-9.75023	3.42071	2CT2	T2	Hepatocytes
TGCCAAAAGCAATCTC-23	-7.5639	4.42861	3HT2	T2	Hepatocytes
CACAGTACAATCCGAT-31	-7.9145	4.95821	2CB	B	Hepatocytes
AGCCTAATCGCCTGTT-7	-8.99399	4.46596	2CT2	T2	Hepatocytes
CCAATCCTCCTGCAGG-34	-8.05885	3.07032	2HT1	T1	Hepatocytes
AGGGAGTTCATTATCC-23	-7.55023	4.21086	3HT2	T2	Hepatocytes
ACGATGTTCGACGGAA-12	-7.82688	4.88641	1HB	B	Hepatocytes
AGCAGCCTCGCCAAAT-25	-7.71472	4.19756	4HB	B	Hepatocytes
CTCAGAATCAGTCCCT-25	-7.75333	4.89193	4HB	B	Hepatocytes
TGCTGCTGTTCCCGAG-31	-7.88157	3.34084	2CB	B	Hepatocytes
TCAGATGGTAGGGTAC-12	-8.26805	3.12923	1HB	B	Hepatocytes
AACCATGGTGAGGGAG-35	-7.65227	2.85701	2HT3	T3	Hepatocytes
AACACGTGTCTCTTTA-19	-9.35529	3.28692	2HT2	T2	Hepatocytes
GGCTCGACAACTTGAC-35	-8.53023	3.25176	2HT3	T3	Hepatocytes
TACTTACTCCAGTATG-35	-9.19735	4.2801	2HT3	T3	Hepatocytes
TGGTTCCAGAGCAATT-19	-9.18287	4.24971	2HT2	T2	Hepatocytes
ATCCGAAAGCGGATCA-7	-7.62288	3.09731	2CT2	T2	Hepatocytes
AGGGATGTCACGGTTA-20	-7.55957	4.74599	3HB	B	Hepatocytes
GATGAGGAGTGGGATC-35	-8.28394	2.92616	2HT3	T3	Hepatocytes
GTAGTCAAGTACGACG-24	-7.57063	4.39121	3HT3	T3	Hepatocytes
ACGGCCAGTGTCTGAT-20	-7.63642	4.77034	3HB	B	Hepatocytes
GCGCAACAGCTGAAAT-19	-9.81922	3.58001	2HT2	T2	Hepatocytes
AACACGTAGACCGGAT-19	-8.81384	4.41829	2HT2	T2	Hepatocytes
TTCTACATCCTCCTAG-19	-8.88325	4.42351	2HT2	T2	Hepatocytes
CGGACACGTTGAGTTC-31	-7.96001	3.23451	2CB	B	Hepatocytes
ATCCACCGTGTGACGA-24	-7.56195	4.28056	3HT3	T3	Hepatocytes
TTGGCAACAAAGGTGC-7	-8.86174	4.4813	2CT2	T2	Hepatocytes
ATTGGACTCAACACGT-19	-8.80544	4.42843	2HT2	T2	Hepatocytes
CGAGAAGGTTCGTTGA-22	-7.73619	4.72244	3HT1	T1	Hepatocytes
TTAGGCATCTAACTTC-7	-9.06687	4.38885	2CT2	T2	Hepatocytes
TAAGCGTGTTCTGGTA-7	-7.80313	2.92115	2CT2	T2	Hepatocytes
TAAGCGTCAAACTGTC-23	-8.11851	3.09803	3HT2	T2	Hepatocytes
AGTGGGAAGGGTGTGT-7	-8.86283	4.42313	2CT2	T2	Hepatocytes
CCTACACGTTGGAGGT-23	-8.41699	3.02614	3HT2	T2	Hepatocytes
TCAACGACAGATGAGC-34	-8.26404	2.90299	2HT1	T1	Hepatocytes
TGCTGCTCAGTCAGCC-35	-7.75653	3.04639	2HT3	T3	Hepatocytes
AACCATGCATCCGCGA-20	-7.61766	4.75877	3HB	B	Hepatocytes
CGCCAAGTCCTTGCCA-35	-8.40735	2.95532	2HT3	T3	Hepatocytes
GCTTGAATCACAGGCC-3	-7.92023	4.94158	1CT1	T1	Hepatocytes
CCTACACGTTGGAGGT-7	-8.05857	3.09319	2CT2	T2	Hepatocytes
ATCATGGGTTCACGGC-7	-9.03596	3.88455	2CT2	T2	Hepatocytes
TCAGATGGTAGGGTAC-23	-7.54789	3.13	3HT2	T2	Hepatocytes
CTGATAGTCGATGAGG-17	-9.78344	3.47268	2HB	B	Hepatocytes
GAAGCAGGTTCCAACA-12	-8.63156	3.15164	1HB	B	Hepatocytes
TGAGCATCAAGCGAGT-7	-9.2535	3.3576	2CT2	T2	Hepatocytes
ATAACGCTCGTCTGCT-35	-7.72803	3.01646	2HT3	T3	Hepatocytes
CGTCAGGTCATTGCGA-24	-7.51131	4.37645	3HT3	T3	Hepatocytes
TGCCCTACATGCATGT-34	-8.32274	3.04611	2HT1	T1	Hepatocytes
TTGAACGAGTGACTCT-34	-8.179	3.19292	2HT1	T1	Hepatocytes
GCAAACTAGTTGAGTA-7	-8.82572	4.2905	2CT2	T2	Hepatocytes
CTGTTTAGTTGGAGGT-19	-7.77992	2.90976	2HT2	T2	Hepatocytes
CAACCAACACTTAAGC-22	-7.69072	4.67478	3HT1	T1	Hepatocytes
CGTGAGCTCAATCACG-12	-7.64368	4.426	1HB	B	Hepatocytes
CTCGAGGGTGTCCTCT-7	-7.86215	3.01829	2CT2	T2	Hepatocytes
GTCTTCGCATCACGAT-17	-8.97682	4.42027	2HB	B	Hepatocytes
TTTATGCGTGTAACGG-35	-8.68125	4.21617	2HT3	T3	Hepatocytes
CTCGAAAAGTCCTCCT-1	-7.84	4.90842	1CB	B	Hepatocytes
GCATGTAAGTTAACGA-35	-7.64371	2.84905	2HT3	T3	Hepatocytes
CAGCTGGAGCTCTCGG-35	-8.34045	3.97894	2HT3	T3	Hepatocytes
CATGGCGCAGTAAGAT-22	-7.59629	4.51468	3HT1	T1	Hepatocytes
TGACTAGCATCTATGG-35	-8.91121	4.43885	2HT3	T3	Hepatocytes
GCTTGAAAGGATGGAA-35	-7.46035	2.92605	2HT3	T3	Hepatocytes
CAGCCGACACACGCTG-19	-7.41027	3.1687	2HT2	T2	Hepatocytes
GGGACCTTCCTAGTGA-19	-8.80476	4.25873	2HT2	T2	Hepatocytes
CGGACGTTCATCTGCC-17	-8.81522	4.42563	2HB	B	Hepatocytes
CGAGCACTCCTACAGA-20	-7.63821	4.60808	3HB	B	Hepatocytes
TTTGCGCTCTAAGCCA-25	-7.67492	4.20596	4HB	B	Hepatocytes
GCGCCAAGTCAGCTAT-19	-9.42252	4.0101	2HT2	T2	Hepatocytes
CACACCTCACATGGGA-17	-9.00907	4.38864	2HB	B	Hepatocytes
GTACTCCGTTGGTAAA-25	-7.90077	4.96295	4HB	B	Hepatocytes
GGCTCGACAAGTCATC-34	-8.39181	3.15468	2HT1	T1	Hepatocytes
ACCCACTTCAATAAGG-35	-8.80843	4.41472	2HT3	T3	Hepatocytes
TCCCGATGTTGGTTTG-12	-8.63472	3.10169	1HB	B	Hepatocytes
CTAAGACCACAGAGGT-20	-7.82918	4.88526	3HB	B	Hepatocytes
CACAGGCGTCCGTCAG-17	-7.6953	3.10178	2HB	B	Hepatocytes
GGGCATCTCCTTTACA-24	-7.49448	4.55186	3HT3	T3	Hepatocytes
ACAGCTATCCTAGAAC-35	-9.51381	3.88262	2HT3	T3	Hepatocytes
CGACTTCAGTCCAGGA-7	-8.20471	3.07517	2CT2	T2	Hepatocytes
CCGGTAGCACAGCGTC-19	-9.1849	3.34492	2HT2	T2	Hepatocytes
CGCTGGATCAACGGGA-7	-9.42478	3.33554	2CT2	T2	Hepatocytes
GTACGTAGTGAAATCA-7	-9.67351	3.50403	2CT2	T2	Hepatocytes
TGCCCTACATGCATGT-23	-8.11506	3.28463	3HT2	T2	Hepatocytes
TCAGATGTCATTGCGA-19	-8.79683	4.39899	2HT2	T2	Hepatocytes
ACTGCTCCAAGTACCT-7	-9.78254	3.53738	2CT2	T2	Hepatocytes
AACTGGTGTTTGACAC-19	-8.86701	4.41963	2HT2	T2	Hepatocytes
CGAGAAGAGGTAGCTG-7	-7.46568	2.85998	2CT2	T2	Hepatocytes
GCCTCTACACATCCGG-19	-8.74211	4.38046	2HT2	T2	Hepatocytes
GGAGCAAGTCTCACCT-35	-8.98537	4.41192	2HT3	T3	Hepatocytes
ATCATGGGTTGCTCCT-23	-7.50815	4.47089	3HT2	T2	Hepatocytes
CTAGTGACATAAAGGT-35	-9.03221	4.4274	2HT3	T3	Hepatocytes
ATGCGATCATCCGGGT-19	-8.0877	3.21522	2HT2	T2	Hepatocytes
TCATTTGCACCTCGTT-35	-8.76958	4.43503	2HT3	T3	Hepatocytes
CGTTAGAAGGAGCGAG-34	-7.85092	3.05509	2HT1	T1	Hepatocytes
AGGCCGTCATGCCTAA-12	-8.39062	3.01339	1HB	B	Hepatocytes
TCGCGAGAGGATTCGG-35	-9.28002	3.30889	2HT3	T3	Hepatocytes
GGGTCTGCATGAAGTA-7	-9.51701	3.40186	2CT2	T2	Hepatocytes
CTCATTATCTCTGTCG-19	-7.50507	2.88607	2HT2	T2	Hepatocytes
AACCGCGTCTAGCACA-19	-9.50057	3.31847	2HT2	T2	Hepatocytes
GCGCAACAGGCATGGT-17	-8.98539	4.45788	2HB	B	Hepatocytes
TAGGCATTCCATTCTA-24	-7.58247	4.46714	3HT3	T3	Hepatocytes
GTGCTTCAGATCCCGC-35	-9.65079	3.54113	2HT3	T3	Hepatocytes
ATTACTCCAAGTTCTG-31	-7.87528	3.18647	2CB	B	Hepatocytes
GTTAAGCAGCCAGAAC-7	-9.62298	3.55105	2CT2	T2	Hepatocytes
GAAGCAGGTTCCAACA-23	-7.94094	3.33832	3HT2	T2	Hepatocytes
TGTTCCGGTAGCGTAG-17	-8.82235	4.34939	2HB	B	Hepatocytes
AGATTGCCATCAGTCA-7	-9.63805	3.7717	2CT2	T2	Hepatocytes
ACCAGTACAATGGAGC-17	-7.56768	2.82884	2HB	B	Hepatocytes
GCAGTTAAGATGTAAC-35	-8.02833	2.93811	2HT3	T3	Hepatocytes
CTCCTAGCATGAAGTA-17	-9.76074	3.43233	2HB	B	Hepatocytes
GGTATTGAGTGTGGCA-7	-8.16085	3.33073	2CT2	T2	Hepatocytes
GGATGTTTCTCCAACC-35	-9.63456	3.55566	2HT3	T3	Hepatocytes
TATTACCCAAGTTCTG-7	-7.9846	2.8927	2CT2	T2	Hepatocytes
GGCAATTGTAAGAGAG-19	-7.52644	3.06901	2HT2	T2	Hepatocytes
TGAGAGGGTAGGCATG-25	-7.80373	4.93534	4HB	B	Hepatocytes
CTCGGAGGTTACCGAT-35	-9.74101	3.38529	2HT3	T3	Hepatocytes
TTCTACACACTTAAGC-35	-8.27603	3.45629	2HT3	T3	Hepatocytes
TCAGATGGTAGGGTAC-17	-9.62838	3.42628	2HB	B	Hepatocytes
GGACAGATCCACTCCA-31	-8.15325	3.13569	2CB	B	Hepatocytes
ACCCACTTCTAACTTC-35	-7.35702	3.02875	2HT3	T3	Hepatocytes
AGCGTCGAGGCAATTA-12	-8.09301	2.98935	1HB	B	Hepatocytes
AACTGGTCACTCGACG-23	-8.14026	3.08141	3HT2	T2	Hepatocytes
ATCGAGTCACACGCTG-17	-7.90427	4.96998	2HB	B	Hepatocytes
GCTCTGTGTGTCAATC-35	-9.71584	3.45328	2HT3	T3	Hepatocytes
TACTCATAGTCAAGGC-23	-7.51486	4.1892	3HT2	T2	Hepatocytes
TACGGATAGTTACCCA-7	-7.7927	2.76447	2CT2	T2	Hepatocytes
ACGATGTCACATCCAA-19	-9.10344	4.28873	2HT2	T2	Hepatocytes
AGATCTGTCCAAATGC-20	-7.71681	4.80046	3HB	B	Hepatocytes
AGGCCGTCATGCCTAA-7	-7.79892	3.21683	2CT2	T2	Hepatocytes
GATCGCGAGTTAGGTA-7	-9.71908	3.46331	2CT2	T2	Hepatocytes
TAAGCGTCAAACTGTC-34	-8.08916	3.22234	2HT1	T1	Hepatocytes
AATCGGTAGCACCGTC-7	-9.44392	3.95152	2CT2	T2	Hepatocytes
GCAGTTAAGATGTAAC-34	-8.38564	3.02817	2HT1	T1	Hepatocytes
TCAACGATCCTTTACA-17	-7.84043	4.85984	2HB	B	Hepatocytes
CTAAGACAGAGCTGCA-35	-9.19808	4.1443	2HT3	T3	Hepatocytes
AACACGTGTTTAAGCC-19	-8.85174	4.37269	2HT2	T2	Hepatocytes
TTGGCAACAACTGCTA-17	-8.88129	4.52869	2HB	B	Hepatocytes
TCACAAGCACCCAGTG-7	-9.66747	3.3845	2CT2	T2	Hepatocytes
ACCGTAAGTCAAAGAT-19	-9.022	4.45228	2HT2	T2	Hepatocytes
ACTTTCAGTTGATTGC-19	-9.55457	3.36292	2HT2	T2	Hepatocytes
GTGCATATCTCAACTT-35	-8.06856	2.93045	2HT3	T3	Hepatocytes
GGCTGGTAGGCGATAC-7	-7.83053	3.24873	2CT2	T2	Hepatocytes
GAATGAAAGATGCCAG-35	-8.79031	4.40364	2HT3	T3	Hepatocytes
TTGAACGAGTGACTCT-7	-8.01014	3.23773	2CT2	T2	Hepatocytes
CCTAAAGAGCCCAACC-19	-7.73995	2.94229	2HT2	T2	Hepatocytes
TCTCTAAAGCTCAACT-17	-8.55187	3.06602	2HB	B	Hepatocytes
GGGCACTAGCGATATA-17	-9.54266	3.46165	2HB	B	Hepatocytes
GACACGCTCCGCATAA-17	-8.76559	4.2293	2HB	B	Hepatocytes
GTTACAGAGCTCCCAG-35	-9.16525	3.46201	2HT3	T3	Hepatocytes
CGACTTCAGTCCAGGA-17	-9.1155	3.47689	2HB	B	Hepatocytes
AGAGCTTCACGAAATA-24	-7.53267	4.16432	3HT3	T3	Hepatocytes
AAGACCTTCTTAGCCC-35	-7.67609	2.88218	2HT3	T3	Hepatocytes
GGACATTGTGTTTGGT-19	-9.19256	3.46272	2HT2	T2	Hepatocytes
CCTACACGTTGGAGGT-30	-7.73211	3.11376	1CT3	T3	Hepatocytes
CATCAGAAGAAACCGC-7	-9.51353	3.89755	2CT2	T2	Hepatocytes
TGCCCTACAAGGCTCC-19	-8.79859	3.51223	2HT2	T2	Hepatocytes
GAATGAATCCCAAGAT-35	-9.53966	3.43873	2HT3	T3	Hepatocytes
ACACCGGCACAGACAG-35	-9.24732	4.03392	2HT3	T3	Hepatocytes
TCAGGATTCACCTCGT-35	-7.45304	2.88498	2HT3	T3	Hepatocytes
CGAGCCACAGCCTTTC-7	-7.41039	3.12767	2CT2	T2	Hepatocytes
CGACTTCAGTCCAGGA-34	-8.25195	3.03771	2HT1	T1	Hepatocytes
TGACGGCAGTAGGTGC-17	-8.67941	4.36348	2HB	B	Hepatocytes
AGATCTGGTAGCTTGT-35	-8.22154	2.89594	2HT3	T3	Hepatocytes
GTGTTAGCAAACTGCT-35	-7.87095	2.99209	2HT3	T3	Hepatocytes
AGGTCCGTCGCAAACT-17	-9.37498	3.33038	2HB	B	Hepatocytes
AGGCCGTCACAGAGGT-17	-9.11908	3.45001	2HB	B	Hepatocytes
TTGACTTAGATACACA-34	-8.27984	3.12616	2HT1	T1	Hepatocytes
AGAATAGCATTGGGCC-35	-7.45291	2.9926	2HT3	T3	Hepatocytes
CGTCAGGGTCCAGTGC-19	-9.21474	4.17421	2HT2	T2	Hepatocytes
AACGTTGTCTGCAAGT-35	-7.38175	2.8919	2HT3	T3	Hepatocytes
TGCTACCAGGTAGCCA-7	-7.42239	2.90446	2CT2	T2	Hepatocytes
AACACGTCATGGAATA-7	-9.47027	3.38933	2CT2	T2	Hepatocytes
TACACGATCTTTACGT-25	-7.57561	3.94877	4HB	B	Hepatocytes
TCAACGACAGATGAGC-12	-8.37833	3.017	1HB	B	Hepatocytes
CATCCACAGGATGGAA-35	-8.71064	4.44755	2HT3	T3	Hepatocytes
CGACTTCAGTCCAGGA-12	-8.82219	3.20768	1HB	B	Hepatocytes
CTTAGGATCCTGTACC-7	-7.59036	2.94989	2CT2	T2	Hepatocytes
CTGATAGTCGATGAGG-34	-8.09784	3.28603	2HT1	T1	Hepatocytes
TCAGGATAGGTAGCTG-17	-8.9118	4.42378	2HB	B	Hepatocytes
CCTCAGTGTGTGGCTC-23	-7.86593	3.18357	3HT2	T2	Hepatocytes
TTGTAGGTCAGTGCAT-7	-7.5814	3.04021	2CT2	T2	Hepatocytes
TCAGCTCGTTATCACG-7	-9.70648	3.59196	2CT2	T2	Hepatocytes
AGGCCGTCACAGAGGT-12	-8.75215	3.17272	1HB	B	Hepatocytes
GACCAATAGTATCGAA-35	-9.73842	3.4419	2HT3	T3	Hepatocytes
GGTGAAGGTGAGGGAG-35	-8.04423	2.83924	2HT3	T3	Hepatocytes
ATTCTACCACTGTTAG-24	-7.52911	4.54877	3HT3	T3	Hepatocytes
GAAATGAGTACGCACC-7	-8.20723	3.26701	2CT2	T2	Hepatocytes
CTGTGCTAGAGGGCTT-17	-9.64632	3.5413	2HB	B	Hepatocytes
CATGACAAGATCCGAG-7	-8.13699	3.1564	2CT2	T2	Hepatocytes
GTGGGTCGTCCAGTGC-7	-9.52297	3.38751	2CT2	T2	Hepatocytes
GGACGTCAGTGTCTCA-35	-8.90625	4.34985	2HT3	T3	Hepatocytes
TAAGAGACAGGGTTAG-19	-8.98728	4.38632	2HT2	T2	Hepatocytes
GAAACTCCAGCCTGTG-1	-7.62975	4.75403	1CB	B	Hepatocytes
AACACGTAGAGTAAGG-19	-9.53855	3.44284	2HT2	T2	Hepatocytes
AACTTTCAGCAATCTC-7	-7.91215	3.25815	2CT2	T2	Hepatocytes
GATGCTAAGTTTAGGA-14	-7.38015	4.26203	1HT1	T1	Hepatocytes
CAACCAAAGCCCGAAA-35	-9.01952	4.27697	2HT3	T3	Hepatocytes
TAAGCGTCAAACTGTC-17	-9.66574	3.45654	2HB	B	Hepatocytes
AGAATAGAGAACAACT-17	-9.52294	3.42414	2HB	B	Hepatocytes
GGGTCTGCAACCGCCA-19	-7.76415	2.89162	2HT2	T2	Hepatocytes
CGCCAAGAGATGCCTT-19	-9.31392	3.36935	2HT2	T2	Hepatocytes
GCAATCACAAAGCGGT-7	-8.72764	4.3178	2CT2	T2	Hepatocytes
ACTGATGTCAATACCG-19	-7.75161	3.17309	2HT2	T2	Hepatocytes
TTTGCGCTCGTCCGTT-1	-7.87811	4.952	1CB	B	Hepatocytes
TTGAACGAGTGACTCT-12	-8.55367	3.11554	1HB	B	Hepatocytes
CAACCTCGTGAGGGAG-17	-8.01562	3.32256	2HB	B	Hepatocytes
TTGACTTAGATACACA-23	-8.0326	3.24422	3HT2	T2	Hepatocytes
ATTATCCGTATGAAAC-7	-7.466	3.18306	2CT2	T2	Hepatocytes
CACTCCACAGCTCGAC-25	-7.90944	4.98929	4HB	B	Hepatocytes
GTGCGGTAGATTACCC-19	-8.77964	4.46768	2HT2	T2	Hepatocytes
GGCGTGTTCTGCAAGT-23	-7.80054	3.08234	3HT2	T2	Hepatocytes
ACGCCAGGTCTTCTCG-22	-7.88447	4.92957	3HT1	T1	Hepatocytes
CACATAGCACCCTATC-24	-7.67097	4.44281	3HT3	T3	Hepatocytes
CTTTGCGTCTGCAAGT-25	-7.90701	4.93699	4HB	B	Hepatocytes
GTGGGTCAGAGCTATA-7	-8.00479	3.08522	2CT2	T2	Hepatocytes
GGTATTGGTACTCTCC-24	-7.50562	4.33258	3HT3	T3	Hepatocytes
CCTACACGTTGGAGGT-17	-9.17999	3.38843	2HB	B	Hepatocytes
CGGACTGAGCTGCCCA-7	-9.63768	3.51548	2CT2	T2	Hepatocytes
ATCTGCCAGATGGCGT-17	-9.26979	3.43004	2HB	B	Hepatocytes
ATAAGAGGTCTTGCGG-9	-7.91354	4.98016	3CB	B	Hepatocytes
GGCTCGACAGTAAGCG-35	-7.64087	3.1917	2HT3	T3	Hepatocytes
TCCCGATGTTGGTTTG-31	-7.90678	3.19388	2CB	B	Hepatocytes
CTGAAGTAGTTACCCA-35	-7.64035	3.33281	2HT3	T3	Hepatocytes
AACTGGTCACGAAAGC-19	-9.47741	3.3458	2HT2	T2	Hepatocytes
TTGCCGTGTCAGCTAT-7	-8.91086	4.36197	2CT2	T2	Hepatocytes
TTGAACGAGTGACTCT-17	-9.67019	3.41436	2HB	B	Hepatocytes
CGATGTATCATTCACT-17	-9.78043	3.45384	2HB	B	Hepatocytes
GGGACCTAGAATTCCC-35	-7.65581	3.14699	2HT3	T3	Hepatocytes
GCTGCGACAAAGGAAG-7	-9.80374	3.47055	2CT2	T2	Hepatocytes
GCTGCGATCAGTGCAT-7	-9.7734	3.48539	2CT2	T2	Hepatocytes
AGCTCTCGTATCGCAT-23	-7.47957	4.3928	3HT2	T2	Hepatocytes
CATCCACGTTCCCTTG-35	-7.57928	3.07725	2HT3	T3	Hepatocytes
CAGAGAGAGTGAACAT-35	-9.07962	4.34111	2HT3	T3	Hepatocytes
TTCTCAAGTTCGAATC-24	-7.64344	4.60816	3HT3	T3	Hepatocytes
TTGCCGTCACCATGTA-35	-9.13702	3.60004	2HT3	T3	Hepatocytes
TGCCAAACAGAAGCAC-7	-8.33286	3.04707	2CT2	T2	Hepatocytes
CCAATCCGTAAATGTG-35	-8.35239	2.95122	2HT3	T3	Hepatocytes
TTGACTTAGATACACA-31	-7.96503	3.18577	2CB	B	Hepatocytes
GGCGTGTTCTGCAAGT-34	-7.79804	3.02404	2HT1	T1	Hepatocytes
GGAATAACAGAGCCAA-35	-9.64014	3.7093	2HT3	T3	Hepatocytes
CTGATAGAGTTATCGC-20	-7.53743	4.40818	3HB	B	Hepatocytes
TAAGCGTCAAACTGTC-12	-8.57411	3.10438	1HB	B	Hepatocytes
GTCATTTAGGCTAGGT-19	-9.09282	3.51139	2HT2	T2	Hepatocytes
TACAGTGAGCACGCCT-34	-7.90616	3.02269	2HT1	T1	Hepatocytes
ACTGTCCCACAGGAGT-35	-7.53605	3.07202	2HT3	T3	Hepatocytes
ATTACTCCAAGTTCTG-23	-7.84467	3.19379	3HT2	T2	Hepatocytes
TGTCCCAAGGTCATCT-35	-7.58651	2.87597	2HT3	T3	Hepatocytes
GGCAATTGTTAAAGAC-7	-9.74129	3.67074	2CT2	T2	Hepatocytes
CTGATAGTCGATGAGG-23	-8.07468	3.24975	3HT2	T2	Hepatocytes
CTCGTACGTTGGTAAA-34	-8.15371	3.21411	2HT1	T1	Hepatocytes
TTAGGCAAGACAGAGA-22	-7.87604	4.9758	3HT1	T1	Hepatocytes
CCACCTAAGCTTATCG-7	-8.183	2.88775	2CT2	T2	Hepatocytes
GACCTGGCAGCGTAAG-24	-7.55769	4.47159	3HT3	T3	Hepatocytes
TCAACGACAGATGAGC-17	-9.20997	3.28735	2HB	B	Hepatocytes
GATGAGGTCGTAGGTT-7	-7.48995	2.9823	2CT2	T2	Hepatocytes
TACAGTGCAATGAAAC-24	-7.56511	4.50642	3HT3	T3	Hepatocytes
GAATGAAAGAAGGTGA-35	-7.37866	3.00914	2HT3	T3	Hepatocytes
CAAGAAATCGTACCGG-1	-7.83701	4.89509	1CB	B	Hepatocytes
TCAACGATCGTTACAG-24	-7.57767	4.4612	3HT3	T3	Hepatocytes
GATCAGTAGCTGGAAC-24	-7.61042	4.50306	3HT3	T3	Hepatocytes
CGGTTAAGTAAACGCG-12	-8.42043	3.14799	1HB	B	Hepatocytes
CGTGAGCCACCAGGCT-23	-7.53835	4.59195	3HT2	T2	Hepatocytes
CTGAAACCAATGGAAT-19	-8.87912	4.46044	2HT2	T2	Hepatocytes
CTCCTAGAGGAGTAGA-20	-7.90701	4.97772	3HB	B	Hepatocytes
TGCCAAACAGGATCGA-7	-8.99434	4.44222	2CT2	T2	Hepatocytes
CTACGTCGTGTTTGGT-7	-8.76714	3.13208	2CT2	T2	Hepatocytes
ATGAGGGGTATGGTTC-24	-7.53821	4.14205	3HT3	T3	Hepatocytes
CCTCAGTGTCTCATCC-35	-9.42014	3.87864	2HT3	T3	Hepatocytes
CTAAGACTCTCGATGA-31	-7.6544	4.74823	2CB	B	Hepatocytes
GGACATTGTCTCTCTG-23	-7.57552	4.46363	3HT2	T2	Hepatocytes
CCTACACGTTGGAGGT-31	-8.17227	3.03643	2CB	B	Hepatocytes
CCAATCCTCTTGTCAT-7	-9.15252	3.924	2CT2	T2	Hepatocytes
TAAGAGACAGTGGGAT-35	-7.58766	2.93848	2HT3	T3	Hepatocytes
CGCTATCCAAAGTCAA-7	-8.87357	4.37987	2CT2	T2	Hepatocytes
TCTGGAACATCACCCT-9	-7.90461	5.00608	3CB	B	Hepatocytes
CGTCACTTCGCGCCAA-35	-7.62997	2.90705	2HT3	T3	Hepatocytes
GAGTCCGGTCTGATCA-24	-7.5777	4.42881	3HT3	T3	Hepatocytes
CGAGAAGGTCTCAACA-7	-9.1881	4.21965	2CT2	T2	Hepatocytes
TACTCATTCTGTCTAT-19	-9.17672	4.21573	2HT2	T2	Hepatocytes
ACACCAAAGCGCCTTG-25	-7.9117	4.95013	4HB	B	Hepatocytes
CAGTAACGTCTCACCT-24	-7.53886	4.16266	3HT3	T3	Hepatocytes
GCAGTTAAGATGTAAC-23	-8.4765	3.05051	3HT2	T2	Hepatocytes
AGAATAGAGAACAACT-7	-8.10909	3.25703	2CT2	T2	Hepatocytes
GTGGGTCTCGTACGGC-7	-9.75677	3.4538	2CT2	T2	Hepatocytes
GACTGCGGTGATGTCT-35	-7.98999	3.24693	2HT3	T3	Hepatocytes
TACGGTATCACTATTC-19	-9.73175	3.60843	2HT2	T2	Hepatocytes
AGGGAGTTCAGCATGT-31	-7.77332	2.96899	2CB	B	Hepatocytes
CGAATGTTCTAACCGA-35	-8.87893	4.36537	2HT3	T3	Hepatocytes
CAGGTGCAGATATGGT-35	-8.1289	3.07156	2HT3	T3	Hepatocytes
AGCTCTCAGGCTAGCA-35	-7.66972	2.76445	2HT3	T3	Hepatocytes
CGTGAGCTCAACCAAC-7	-9.7686	3.5561	2CT2	T2	Hepatocytes
CTACCCATCCTCAATT-7	-9.76866	3.59812	2CT2	T2	Hepatocytes
GACGCGTGTTAAAGTG-35	-9.04583	4.28352	2HT3	T3	Hepatocytes
CTCCTAGCATGAAGTA-23	-7.92233	3.25908	3HT2	T2	Hepatocytes
CTCCTAGCATGAAGTA-12	-8.57248	3.07334	1HB	B	Hepatocytes
AACTGGTCAGCTCCGA-35	-9.76203	3.45592	2HT3	T3	Hepatocytes
GGCTCGACAAGTCATC-23	-7.92744	3.17825	3HT2	T2	Hepatocytes
TCAACGACAGATGAGC-7	-7.7737	3.11687	2CT2	T2	Hepatocytes
CGTTAGAAGCGTCTAT-19	-8.81563	3.48099	2HT2	T2	Hepatocytes
CCTAAAGAGCGCCTTG-20	-7.6062	4.75342	3HB	B	Hepatocytes
TGGTTAGCAGACGTAG-19	-8.04855	3.09886	2HT2	T2	Hepatocytes
TACACGAAGTGGTAAT-35	-8.1496	2.87653	2HT3	T3	Hepatocytes
CTAAGACTCCTTTCGG-7	-7.72377	3.18224	2CT2	T2	Hepatocytes
TGAGAGGAGTACGTTC-7	-9.23154	4.16148	2CT2	T2	Hepatocytes
CTTTGCGTCTTCTGGC-7	-9.71683	3.42922	2CT2	T2	Hepatocytes
GTAGTCAAGTGGGCTA-7	-9.15275	4.24456	2CT2	T2	Hepatocytes
ATCATGGCATGGTCAT-35	-8.48696	4.16998	2HT3	T3	Hepatocytes
CTCGGAGAGTTATCGC-35	-7.58792	2.99772	2HT3	T3	Hepatocytes
GACGCGTAGGCTCAGA-7	-8.02005	3.25097	2CT2	T2	Hepatocytes
TTCTTAGCATCAGTCA-19	-8.09885	3.26884	2HT2	T2	Hepatocytes
AGGGTGATCATCACCC-24	-7.52808	4.47261	3HT3	T3	Hepatocytes
TCTGAGATCATACGGT-19	-9.25801	4.16613	2HT2	T2	Hepatocytes
CAGAGAGCAAGGTTTC-35	-7.43564	3.02023	2HT3	T3	Hepatocytes
CAGGTGCCATTCCTGC-24	-7.54247	4.21155	3HT3	T3	Hepatocytes
CATCAGAGTGGCAAAC-19	-8.93241	4.47445	2HT2	T2	Hepatocytes
AAGCCGCAGTTCGCAT-35	-7.39139	3.02599	2HT3	T3	Hepatocytes
AACACGTTCGAGCCCA-35	-8.11669	2.94126	2HT3	T3	Hepatocytes
GGTGCGTGTCAGAGGT-7	-9.67464	3.3427	2CT2	T2	Hepatocytes
TTCTCCTCAAAGGTGC-35	-7.79399	2.73674	2HT3	T3	Hepatocytes
CCAATCCCAAGACGTG-24	-7.5577	4.63867	3HT3	T3	Hepatocytes
TCTTTCCGTTAAAGAC-35	-9.11632	4.32938	2HT3	T3	Hepatocytes
CGGTTAAGTAAACGCG-34	-8.04195	3.25141	2HT1	T1	Hepatocytes
GGACAAGCAGCTGCAC-23	-7.48878	4.43623	3HT2	T2	Hepatocytes
AGGTCCGTCAGGTAAA-35	-8.63496	3.07768	2HT3	T3	Hepatocytes
ACAGCTAAGTCTCAAC-7	-8.73792	4.31466	2CT2	T2	Hepatocytes
CGCTATCGTAAATACG-35	-8.91629	4.42036	2HT3	T3	Hepatocytes
TGGTTAGGTCTGGTCG-7	-9.75183	3.54479	2CT2	T2	Hepatocytes
GCTTGAACAAAGCAAT-35	-7.58345	3.06481	2HT3	T3	Hepatocytes
CAGCATAGTCAACTGT-35	-7.63034	2.8304	2HT3	T3	Hepatocytes
TTCGGTCGTAATAGCA-7	-9.74652	3.51216	2CT2	T2	Hepatocytes
TCTATTGCATCAGTCA-7	-8.78667	4.36051	2CT2	T2	Hepatocytes
AACTGGTTCGTGACAT-7	-9.0454	4.39919	2CT2	T2	Hepatocytes
TTAACTCAGAAGAAGC-17	-9.54999	3.34736	2HB	B	Hepatocytes
AGCATACAGAAGCCCA-35	-8.68444	4.25729	2HT3	T3	Hepatocytes
CCCATACTCCTATTCA-7	-9.09537	4.51631	2CT2	T2	Hepatocytes
CCACTACAGATCGATA-23	-7.60844	4.5542	3HT2	T2	Hepatocytes
AGGCCGTCATGCCTAA-17	-9.25664	3.28499	2HB	B	Hepatocytes
AGGTCCGTCGCAAACT-34	-8.24888	3.04713	2HT1	T1	Hepatocytes
AACTTTCAGCAATCTC-34	-8.45351	3.08201	2HT1	T1	Hepatocytes
ACCGTAACACTGTTAG-7	-9.54705	3.69369	2CT2	T2	Hepatocytes
AAATGCCGTCAGCTAT-23	-7.46542	4.47885	3HT2	T2	Hepatocytes
AGGGAGTTCAGCATGT-34	-8.27419	2.94039	2HT1	T1	Hepatocytes
CATGGCGCACCGAATT-23	-8.12384	3.33721	3HT2	T2	Hepatocytes
GGACAGATCCACTCCA-7	-7.98921	3.26092	2CT2	T2	Hepatocytes
TCAACGAAGCCAGAAC-20	-7.92645	4.97494	3HB	B	Hepatocytes
CTCAGAAGTTTAGCTG-7	-9.523	3.42219	2CT2	T2	Hepatocytes
CAGCTAATCGCCATAA-1	-7.89736	4.98247	1CB	B	Hepatocytes
AAGGCAGCACAAGTAA-7	-8.79584	4.43867	2CT2	T2	Hepatocytes
GACGCGTAGGCTCAGA-17	-9.68363	3.45322	2HB	B	Hepatocytes
GACGCGTAGGCTCAGA-34	-8.08702	3.13009	2HT1	T1	Hepatocytes
TCACGAAGTAGCCTCG-35	-9.7199	3.502	2HT3	T3	Hepatocytes
CTGTTTAGTGCAGGTA-24	-7.54325	4.53899	3HT3	T3	Hepatocytes
CTAGAGTTCAGTACGT-7	-9.41037	3.90643	2CT2	T2	Hepatocytes
GGGTCTGGTTAAGTAG-7	-7.458	3.01199	2CT2	T2	Hepatocytes
AACTTTCTCTATCCTA-35	-9.28297	3.46064	2HT3	T3	Hepatocytes
TTGAACGAGTGACTCT-23	-7.87882	3.21373	3HT2	T2	Hepatocytes
CTACCCAAGGGATACC-19	-9.11546	4.20638	2HT2	T2	Hepatocytes
CGAATGTTCGGAGGTA-19	-9.78438	3.51304	2HT2	T2	Hepatocytes
TTGCCGTTCACAGTAC-19	-8.76337	4.24386	2HT2	T2	Hepatocytes
AGAATAGAGAACAACT-12	-8.75385	3.12358	1HB	B	Hepatocytes
CTGTTTATCTGGTTCC-35	-8.16239	2.89343	2HT3	T3	Hepatocytes
ACATACGGTTAAAGTG-7	-7.58854	2.83525	2CT2	T2	Hepatocytes
TCAACGACAGATGAGC-31	-7.82723	3.10765	2CB	B	Hepatocytes
CACATTTAGGAGTTGC-7	-9.042	4.41912	2CT2	T2	Hepatocytes
GGGCACTAGCGATATA-34	-7.9881	3.33711	2HT1	T1	Hepatocytes
CTGAAACCAGTAACGG-35	-9.34675	3.29544	2HT3	T3	Hepatocytes
GGAATAACAAGACACG-17	-8.81341	4.3224	2HB	B	Hepatocytes
ACAGCTATCGGCTTGG-1	-7.83354	4.88393	1CB	B	Hepatocytes
CATCGGGAGGTGGGTT-35	-7.94894	3.1633	2HT3	T3	Hepatocytes
GGCGTGTGTCAAAGCG-7	-9.67146	3.39009	2CT2	T2	Hepatocytes
GATGAGGTCCTTGCCA-19	-9.73085	3.43213	2HT2	T2	Hepatocytes
GGACAGACACCTATCC-12	-8.43487	3.10334	1HB	B	Hepatocytes
GGCGTGTCATGTTCCC-7	-9.65742	3.44657	2CT2	T2	Hepatocytes
CTCCTAGCATGAAGTA-34	-8.02222	3.21463	2HT1	T1	Hepatocytes
GGAATAAAGCATCATC-35	-8.11394	3.17847	2HT3	T3	Hepatocytes
ACATGGTCACCGAATT-35	-7.65668	3.18978	2HT3	T3	Hepatocytes
CGGGTCATCATGCATG-19	-7.58529	2.9641	2HT2	T2	Hepatocytes
ATGAGGGTCTTGTTTG-35	-8.97512	4.31111	2HT3	T3	Hepatocytes
CGTTAGAAGGAGCGAG-23	-7.72681	3.14007	3HT2	T2	Hepatocytes
GGTGCGTTCATGCATG-7	-7.36536	3.01365	2CT2	T2	Hepatocytes
GGACAGAAGTGGTAGC-7	-7.59008	2.77901	2CT2	T2	Hepatocytes
CTCGTACGTTGGTAAA-17	-9.72317	3.37947	2HB	B	Hepatocytes
CGGACTGTCGCTTAGA-7	-7.66272	3.13763	2CT2	T2	Hepatocytes
CCGTACTGTGACGGTA-24	-7.63352	4.74498	3HT3	T3	Hepatocytes
AGAGCTTTCGAGCCCA-7	-7.80438	2.78897	2CT2	T2	Hepatocytes
GTGCGGTCATTACCTT-20	-7.87988	4.9526	3HB	B	Hepatocytes
GATTCAGAGCTGTTCA-35	-8.95034	4.45191	2HT3	T3	Hepatocytes
ATCGAGTAGTAGCCGA-35	-9.04437	3.3023	2HT3	T3	Hepatocytes
AGGCCGTCATGCCTAA-34	-8.10266	3.13982	2HT1	T1	Hepatocytes
CGGACTGTCGCTTAGA-17	-9.6444	3.36818	2HB	B	Hepatocytes
TCGCGTTGTTAAGACA-23	-7.68554	4.77122	3HT2	T2	Hepatocytes
CATATTCTCTGAGGGA-17	-8.23365	3.23675	2HB	B	Hepatocytes
CGAGCCAAGGCGATAC-25	-7.92505	4.96758	4HB	B	Hepatocytes
TGAGCCGCAGTATAAG-35	-8.80615	4.39054	2HT3	T3	Hepatocytes
GACTGCGCAAGTCATC-7	-7.69755	3.00653	2CT2	T2	Hepatocytes
CGGACACGTTGAGTTC-12	-8.45464	3.04045	1HB	B	Hepatocytes
AGGGATGGTAAGGATT-22	-7.62554	4.74909	3HT1	T1	Hepatocytes
TGCCCTACATGCATGT-7	-7.92512	3.14163	2CT2	T2	Hepatocytes
GCGACCATCGTTTGCC-35	-9.40412	4.01889	2HT3	T3	Hepatocytes
AACACGTAGGCAGTCA-17	-9.72944	3.4615	2HB	B	Hepatocytes
TCAGGTATCAAAGTAG-7	-9.67195	3.3685	2CT2	T2	Hepatocytes
CACAAACGTCCAGTTA-19	-9.28666	4.14273	2HT2	T2	Hepatocytes
GGCTCGACAAGTCATC-12	-8.60446	3.10782	1HB	B	Hepatocytes
CAGAGAGTCGTCCAGG-24	-7.54231	4.50111	3HT3	T3	Hepatocytes
GCTTGAACAGCCTATA-19	-9.60753	3.64081	2HT2	T2	Hepatocytes
AAAGTAGCACTTCTGC-35	-8.75281	4.46383	2HT3	T3	Hepatocytes
TAAGTGCTCAAACGGG-35	-7.62704	3.12203	2HT3	T3	Hepatocytes
TCAGCAACACCACGTG-25	-7.87358	4.9083	4HB	B	Hepatocytes
ACTTACTGTCTCCACT-35	-7.59285	2.7652	2HT3	T3	Hepatocytes
CTTTGCGTCACAGGCC-35	-8.92977	4.35436	2HT3	T3	Hepatocytes
AAGTCTGTCAGTTTGG-35	-7.88659	2.88137	2HT3	T3	Hepatocytes
CGTTGGGAGCCACGTC-23	-7.54498	4.34313	3HT2	T2	Hepatocytes
TCGAGGCAGTCTCGGC-24	-7.56724	4.57852	3HT3	T3	Hepatocytes
CACAGTACATCCCACT-19	-8.66678	4.41535	2HT2	T2	Hepatocytes
GATGAAAGTAGGCATG-7	-9.2684	3.39026	2CT2	T2	Hepatocytes
TGCGTGGTCAGCTGGC-25	-7.38174	3.78606	4HB	B	Hepatocytes
GGCTCGAAGTGGACGT-35	-7.67038	2.77448	2HT3	T3	Hepatocytes
TGCCCTACATGCATGT-17	-9.65817	3.40119	2HB	B	Hepatocytes
TGCCCATGTACATGTC-17	-9.54237	3.66651	2HB	B	Hepatocytes
GGAACTTTCGAGAGCA-22	-7.82495	4.91221	3HT1	T1	Hepatocytes
CTACCCAAGTAGGTGC-35	-9.35752	3.39328	2HT3	T3	Hepatocytes
TCTGGAAAGGAGCGAG-12	-8.22816	3.1509	1HB	B	Hepatocytes
ATTTCTGCAGGTGCCT-17	-8.78564	4.45725	2HB	B	Hepatocytes
AGGGAGTTCAGCATGT-7	-7.84182	3.02658	2CT2	T2	Hepatocytes
CACATTTAGAGGGCTT-23	-7.65158	4.64719	3HT2	T2	Hepatocytes
TTGCGTCTCTTTCCTC-35	-7.48339	3.04109	2HT3	T3	Hepatocytes
TGACGGCCATGCCCGA-23	-7.53128	4.40176	3HT2	T2	Hepatocytes
GGACAGACACCTATCC-17	-9.67842	3.34895	2HB	B	Hepatocytes
AATCCAGGTAGGCATG-35	-9.76562	3.52367	2HT3	T3	Hepatocytes
CGGAGTCTCTTACCTA-25	-7.85542	4.93144	4HB	B	Hepatocytes
CGTAGGCAGCGTCAAG-35	-9.73287	3.43875	2HT3	T3	Hepatocytes
GATCAGTGTTGGACCC-35	-7.44333	2.82969	2HT3	T3	Hepatocytes
TTGTAGGCACAGATTC-17	-8.9013	4.43716	2HB	B	Hepatocytes
CGCTTCATCAATCTCT-19	-9.42248	3.43484	2HT2	T2	Hepatocytes
TTGACTTAGATACACA-12	-8.61946	3.09773	1HB	B	Hepatocytes
AGCGTCGAGGCAATTA-23	-7.59377	3.14898	3HT2	T2	Hepatocytes
CCAATCCTCCTGCAGG-17	-9.02793	3.48041	2HB	B	Hepatocytes
GACTGCGCAATGACCT-35	-9.17731	3.56041	2HT3	T3	Hepatocytes
CGTTAGAAGGAGCGAG-12	-8.29602	2.99639	1HB	B	Hepatocytes
TACTCATAGAACAATC-19	-7.66769	2.90863	2HT2	T2	Hepatocytes
CTCGGAGTCCTATGTT-19	-9.02391	3.54356	2HT2	T2	Hepatocytes
AACGTTGTCTAGCACA-35	-9.229	4.14944	2HT3	T3	Hepatocytes
CGAACATAGGCTAGCA-35	-7.70736	2.78558	2HT3	T3	Hepatocytes
AAGGTTCCAAACCCAT-24	-7.60756	4.4979	3HT3	T3	Hepatocytes
ACTGCTCCACCCATGG-23	-7.56998	4.44986	3HT2	T2	Hepatocytes
CGTTGGGAGCTGTTCA-7	-8.24587	2.91818	2CT2	T2	Hepatocytes
CCTCAGTGTGTGGCTC-34	-8.14829	3.22384	2HT1	T1	Hepatocytes
GCAGTTAAGATGTAAC-7	-8.19947	3.04834	2CT2	T2	Hepatocytes
CAAGATCAGGTGACCA-9	-7.84327	4.94144	3CB	B	Hepatocytes
AACACGTAGGCAGTCA-12	-8.46208	3.1107	1HB	B	Hepatocytes
ACCTTTAAGTTGTAGA-7	-9.7574	3.57952	2CT2	T2	Hepatocytes
TCAACGAAGATCGATA-7	-9.6572	3.56843	2CT2	T2	Hepatocytes
GCAGCCAGTGCGAAAC-19	-7.39615	2.97259	2HT2	T2	Hepatocytes
GGAACTTGTGAGTATA-24	-7.62592	4.35177	3HT3	T3	Hepatocytes
GAAGCAGGTTCCAACA-34	-8.14855	3.29216	2HT1	T1	Hepatocytes
CGTGAGCAGACAGACC-17	-8.9324	4.43296	2HB	B	Hepatocytes
TGGGAAGGTTGTCTTT-35	-7.93715	2.85556	2HT3	T3	Hepatocytes
CCAATCCTCCTGCAGG-23	-8.11171	3.13666	3HT2	T2	Hepatocytes
ATTACTCCAAGTTCTG-7	-7.74807	3.21515	2CT2	T2	Hepatocytes
CTGTGCTAGAGGGCTT-12	-8.59295	3.08512	1HB	B	Hepatocytes
GGGAGATGTGTGGTTT-35	-7.38561	2.95316	2HT3	T3	Hepatocytes
CTGCCTACATTAACCG-20	-7.68637	4.53681	3HB	B	Hepatocytes
TACAGTGAGCTTATCG-22	-7.58126	4.64082	3HT1	T1	Hepatocytes
GCACATACAATGGAAT-17	-9.27763	4.11101	2HB	B	Hepatocytes
ACGGGTCCAATTCCTT-35	-7.58908	2.87095	2HT3	T3	Hepatocytes
TCCCGATGTTGGTTTG-34	-8.23783	3.08541	2HT1	T1	Hepatocytes
GCCAAATGTCATCCCT-23	-7.45417	4.46726	3HT2	T2	Hepatocytes
TGCACCTAGGGAACGG-17	-8.85342	4.47457	2HB	B	Hepatocytes
CCCATACGTGGCGAAT-35	-8.1397	3.27991	2HT3	T3	Hepatocytes
GTCACGGCAGAGTGTG-7	-9.09041	4.33859	2CT2	T2	Hepatocytes
GGACAGATCCACTCCA-34	-8.38713	3.069	2HT1	T1	Hepatocytes
GTGGGTCCATTACCTT-19	-7.62499	2.95898	2HT2	T2	Hepatocytes
AGAATAGAGAACAACT-23	-8.19361	3.13547	3HT2	T2	Hepatocytes
CGTAGCGCAGACAGGT-9	-7.50672	3.81681	3CB	B	Hepatocytes
AGCTTGAAGCGTAATA-35	-7.74152	2.91548	2HT3	T3	Hepatocytes
TCGAGGCCACGAGGTA-9	-7.5164	3.98063	3CB	B	Hepatocytes
ACACCGGGTAAGTTCC-35	-7.65077	2.87894	2HT3	T3	Hepatocytes
TGGCTGGCAAAGTCAA-19	-9.75042	3.46738	2HT2	T2	Hepatocytes
AGCAGCCAGAGTGACC-17	-9.60616	3.43179	2HB	B	Hepatocytes
CCCTCCTGTCCGTTAA-35	-7.67305	3.00538	2HT3	T3	Hepatocytes
CGGACTGTCGCTTAGA-23	-7.98235	3.19418	3HT2	T2	Hepatocytes
TCCCGATGTTGGTTTG-17	-9.61758	3.38969	2HB	B	Hepatocytes
GAACCTAAGATCCCAT-35	-7.80876	3.01608	2HT3	T3	Hepatocytes
CTAAGACTCCTTTCGG-17	-9.68706	3.41301	2HB	B	Hepatocytes
CAGCTAACAAAGCAAT-23	-7.5452	4.38557	3HT2	T2	Hepatocytes
CATGGCGCACCGAATT-17	-9.74854	3.64499	2HB	B	Hepatocytes
CTGATCCGTTCCTCCA-19	-9.27952	4.11208	2HT2	T2	Hepatocytes
CTAACTTCATGATCCA-24	-7.56166	4.65555	3HT3	T3	Hepatocytes
CATCAAGTCATCATTC-19	-9.60308	3.82114	2HT2	T2	Hepatocytes
ACACCCTAGGCCATAG-7	-8.79713	4.2453	2CT2	T2	Hepatocytes
CATCGAAGTCTGCCAG-7	-9.06843	4.37346	2CT2	T2	Hepatocytes
GGCTCGACAAGTCATC-17	-9.66583	3.53962	2HB	B	Hepatocytes
TACAGTGAGCACGCCT-17	-9.16572	3.35486	2HB	B	Hepatocytes
AGGTCATAGACCTTTG-19	-9.18864	3.50784	2HT2	T2	Hepatocytes
CCAATCCTCCTGCAGG-12	-8.30158	3.05678	1HB	B	Hepatocytes
AGCGTCGAGGCAATTA-7	-7.58361	2.99755	2CT2	T2	Hepatocytes
GCTCCTATCGCTGATA-7	-8.91377	3.32919	2CT2	T2	Hepatocytes
TTCTCCTAGGCAGTCA-7	-9.2669	4.14716	2CT2	T2	Hepatocytes
AGCAGCCAGAGTGACC-12	-8.50066	3.11562	1HB	B	Hepatocytes
GTGCAGCTCGTATCAG-20	-7.83371	4.87444	3HB	B	Hepatocytes
AGCCTAAAGATCGATA-19	-8.5908	4.40573	2HT2	T2	Hepatocytes
CTCGTCATCCAAATGC-23	-7.56716	4.45595	3HT2	T2	Hepatocytes
CACAAACTCCCATTTA-19	-8.66028	4.01298	2HT2	T2	Hepatocytes
CAGCCGATCGGAATCT-7	-9.60187	3.71338	2CT2	T2	Hepatocytes
GATCGATCACATTCGA-7	-8.69091	4.23637	2CT2	T2	Hepatocytes
CAGCAGCGTTACCGAT-35	-7.66626	2.99272	2HT3	T3	Hepatocytes
TCAACGACAGATGAGC-23	-7.89824	3.12271	3HT2	T2	Hepatocytes
TAAGAGATCTTGTACT-20	-7.60641	4.70371	3HB	B	Hepatocytes
CCGTTCAAGATGTGTA-24	-7.54075	4.28625	3HT3	T3	Hepatocytes
CTGAAGTGTACGCACC-19	-9.5973	3.35759	2HT2	T2	Hepatocytes
GTACGTACAAGCGATG-17	-7.62035	3.17409	2HB	B	Hepatocytes
CATGACAAGTACTTGC-7	-7.90299	2.84054	2CT2	T2	Hepatocytes
CATGCCTGTGTTAAGA-7	-9.76991	3.46944	2CT2	T2	Hepatocytes
CATATTCTCGCTGATA-19	-8.86942	4.35049	2HT2	T2	Hepatocytes
GGCAATTAGTCCCACG-7	-7.51465	2.97328	2CT2	T2	Hepatocytes
TGCTACCTCCCTCTTT-35	-8.90239	4.3158	2HT3	T3	Hepatocytes
AGCTCTCTCTTTACAC-7	-7.41414	2.90647	2CT2	T2	Hepatocytes
CGCGTTTAGCAACGGT-7	-8.87123	3.19893	2CT2	T2	Hepatocytes
GCAATCACATTGGGCC-19	-7.63892	2.94502	2HT2	T2	Hepatocytes
GCGACCATCAGCAACT-25	-7.88075	4.94622	4HB	B	Hepatocytes
AACTGGTCACTCGACG-7	-7.97248	3.14879	2CT2	T2	Hepatocytes
TCACGAAGTGTGCCTG-7	-9.49864	3.31597	2CT2	T2	Hepatocytes
AACTTTCAGCAATCTC-31	-7.78041	3.2021	2CB	B	Hepatocytes
GATTCAGTCAGTGTTG-7	-7.70188	3.0049	2CT2	T2	Hepatocytes
CCTCAGTGTGTGGCTC-12	-8.47742	3.08666	1HB	B	Hepatocytes
TTTACTGGTTGATTGC-35	-9.04884	4.39452	2HT3	T3	Hepatocytes
GCGCCAAAGGTTCCTA-7	-7.46482	2.84788	2CT2	T2	Hepatocytes
GCTGCTTAGAGGACGG-35	-8.09229	3.01491	2HT3	T3	Hepatocytes
GTTACAGCATGCAATC-35	-9.72877	3.58011	2HT3	T3	Hepatocytes
GTCACGGCATTCTCAT-22	-7.91254	4.99113	3HT1	T1	Hepatocytes
CACACAAGTAAATGAC-35	-9.63651	3.3759	2HT3	T3	Hepatocytes
ACACCCTTCGGAGGTA-19	-7.6447	2.97464	2HT2	T2	Hepatocytes
AGGTCCGTCGCAAACT-12	-9.10331	3.23245	1HB	B	Hepatocytes
AACCGCGCAGACACTT-19	-9.28481	3.43554	2HT2	T2	Hepatocytes
ATTTCTGAGGAGTTTA-7	-9.73892	3.41134	2CT2	T2	Hepatocytes
CACAGTAAGTGTGAAT-7	-7.6415	2.94576	2CT2	T2	Hepatocytes
TCCCGATGTTGGTTTG-23	-7.97722	3.15321	3HT2	T2	Hepatocytes
CGACTTCTCGAGGTAG-19	-7.57276	2.97332	2HT2	T2	Hepatocytes
CGTTAGAAGGAGCGAG-17	-9.18357	3.42215	2HB	B	Hepatocytes
TGCTGCTGTTCCCGAG-23	-8.22579	3.14672	3HT2	T2	Hepatocytes
CAAGATCAGCTAGCCC-23	-7.57417	4.61875	3HT2	T2	Hepatocytes
TACAGTGAGCACGCCT-12	-8.46172	3.08623	1HB	B	Hepatocytes
ACGAGCCAGCTATGCT-19	-9.24354	3.39404	2HT2	T2	Hepatocytes
GGGTTGCCAGCATACT-35	-7.65885	2.76876	2HT3	T3	Hepatocytes
GCAAACTCAAGAGGCT-19	-8.8539	4.41466	2HT2	T2	Hepatocytes
CATTATCAGATAGGAG-19	-8.19998	3.333	2HT2	T2	Hepatocytes
AGGTCATGTCTCGTTC-19	-9.1569	3.45616	2HT2	T2	Hepatocytes
ATCTGCCAGATGGCGT-34	-8.49553	3.07137	2HT1	T1	Hepatocytes
AACTCCCTCCAGAAGG-7	-9.10257	4.42182	2CT2	T2	Hepatocytes
TACGGTATCTACGAGT-19	-7.36146	3.16545	2HT2	T2	Hepatocytes
TGGCTGGTCACAGTAC-7	-7.53784	2.8371	2CT2	T2	Hepatocytes
AGCGTCGAGGCAATTA-17	-9.1591	3.30206	2HB	B	Hepatocytes
ATCGAGTGTAAAGTCA-22	-7.55741	4.51004	3HT1	T1	Hepatocytes
TCATTTGGTCTTTCAT-19	-8.80006	4.39908	2HT2	T2	Hepatocytes
TCGTAGAAGACATAAC-19	-9.62094	3.32491	2HT2	T2	Hepatocytes
CTGATAGTCGATGAGG-12	-8.40431	3.05287	1HB	B	Hepatocytes
ACGCAGCCATCATCCC-31	-7.86089	4.92019	2CB	B	Hepatocytes
ATAGACCGTCCTCCAT-25	-7.44064	3.82189	4HB	B	Hepatocytes
GGCAATTGTGCAGACA-19	-9.75965	3.35946	2HT2	T2	Hepatocytes
GGTGTTACAATGAAAC-7	-9.2464	4.17659	2CT2	T2	Hepatocytes
GATGCTATCGGCGCTA-7	-8.72189	4.34075	2CT2	T2	Hepatocytes
CTCGTACCAGCTGCAC-17	-8.9016	4.47829	2HB	B	Hepatocytes
CTCCTAGAGTACATGA-19	-8.62969	4.44377	2HT2	T2	Hepatocytes
TGCACCTTCAGCTCGG-35	-9.70768	3.70001	2HT3	T3	Hepatocytes
ATGTGTGTCAACGCTA-19	-9.20149	4.20237	2HT2	T2	Hepatocytes
ACGTCAACAGTTAACC-31	-7.72331	4.83111	2CB	B	Hepatocytes
CATTATCGTGGCAAAC-24	-7.55188	4.37759	3HT3	T3	Hepatocytes
TCAATCTTCGAGCCCA-19	-7.65601	2.76756	2HT2	T2	Hepatocytes
CGTAGGCTCACCATAG-24	-7.54187	4.60023	3HT3	T3	Hepatocytes
ACGATGTCAAGCGCTC-19	-7.44399	2.87676	2HT2	T2	Hepatocytes
CTAATGGGTGTGGTTT-35	-7.43225	2.86159	2HT3	T3	Hepatocytes
CGATGTAAGATGTGGC-7	-8.92884	4.42109	2CT2	T2	Hepatocytes
CTCACACGTCTGATTG-19	-7.57504	2.86515	2HT2	T2	Hepatocytes
AGCCTAATCTAGAGTC-19	-8.79078	4.44525	2HT2	T2	Hepatocytes
GCTTGAACATTACCTT-19	-9.13373	3.52454	2HT2	T2	Hepatocytes
AGCGTCGAGGCAATTA-34	-7.72051	2.99415	2HT1	T1	Hepatocytes
AAATGCCCATCGGACC-22	-7.65898	4.66213	3HT1	T1	Hepatocytes
CTAAGACTCCTTTCGG-23	-7.9815	3.23472	3HT2	T2	Hepatocytes
CCTCTGAAGCATGGCA-19	-9.1292	3.57162	2HT2	T2	Hepatocytes
AGGCCGTCACAGAGGT-34	-8.296	3.03428	2HT1	T1	Hepatocytes
TAGTTGGCACTACAGT-19	-7.44395	2.89892	2HT2	T2	Hepatocytes
GTATTCTCAAAGGCGT-1	-7.9097	4.97755	1CB	B	Hepatocytes
CGTCACTAGTCCTCCT-35	-9.68378	3.55059	2HT3	T3	Hepatocytes
GTTACAGGTCACTGGC-7	-7.68558	2.75742	2CT2	T2	Hepatocytes
CGACTTCAGTCCAGGA-23	-8.20443	3.06249	3HT2	T2	Hepatocytes
CTACGTCAGATTACCC-23	-7.57963	4.47498	3HT2	T2	Hepatocytes
TTCTTAGGTGATGCCC-20	-7.72121	4.76024	3HB	B	Hepatocytes
GGACGTCAGAGTAAGG-7	-9.80036	3.5046	2CT2	T2	Hepatocytes
GACGCGTAGGCTCAGA-31	-8.03461	3.20171	2CB	B	Hepatocytes
GCTGCGATCGAGAGCA-22	-7.58993	4.64567	3HT1	T1	Hepatocytes
TGCTGCTGTTCCCGAG-7	-7.91676	3.25005	2CT2	T2	Hepatocytes
CCTATTATCACCTCGT-35	-8.94733	4.46549	2HT3	T3	Hepatocytes
AGTGAGGAGCCTTGAT-23	-7.50144	4.54665	3HT2	T2	Hepatocytes
TCAGATGGTCTGATCA-35	-7.52423	3.03014	2HT3	T3	Hepatocytes
ACTTACTCAAGACGTG-31	-7.774	4.85065	2CB	B	Hepatocytes
AATCGGTTCCACGAAT-35	-9.04508	3.47218	2HT3	T3	Hepatocytes
CCTTACGGTTATGCGT-20	-7.91106	4.96247	3HB	B	Hepatocytes
TGCCCTACATGCATGT-12	-8.65046	3.1109	1HB	B	Hepatocytes
CTTTGCGGTGTTGGGA-7	-9.34464	3.33463	2CT2	T2	Hepatocytes
CGTCACTTCAGCATGT-35	-9.42582	3.29334	2HT3	T3	Hepatocytes
GGGCATCAGACCGGAT-20	-7.88855	4.91709	3HB	B	Hepatocytes
TCAGGATAGAAACCGC-35	-7.68105	2.86593	2HT3	T3	Hepatocytes
GCTTGAACAGCTGGCT-19	-9.64606	3.40501	2HT2	T2	Hepatocytes
AACCGCGCAGATCTGT-25	-7.76359	4.88526	4HB	B	Hepatocytes
AGGGAGTTCAGCATGT-17	-9.16181	3.41069	2HB	B	Hepatocytes
ACGAGGAAGCGAGAAA-35	-7.88315	2.95162	2HT3	T3	Hepatocytes
GCCAAATAGAACAACT-23	-7.54986	4.47616	3HT2	T2	Hepatocytes
GTGCATACAAAGTGCG-22	-7.53534	4.10094	3HT1	T1	Hepatocytes
GCGGGTTCAGGATCGA-17	-7.73303	4.794	2HB	B	Hepatocytes
ATAGACCTCTTGCAAG-7	-7.47311	3.02135	2CT2	T2	Hepatocytes
GATTCAGTCGGAAATA-20	-7.87266	4.90391	3HB	B	Hepatocytes
ACGCCAGTCTACCTGC-17	-8.75392	4.44708	2HB	B	Hepatocytes
GGCGTGTTCTGCAAGT-12	-8.3106	2.99506	1HB	B	Hepatocytes
CTACGTCTCACATAGC-24	-7.50524	4.49526	3HT3	T3	Hepatocytes
CACACCTTCCCTAATT-23	-7.50005	4.41354	3HT2	T2	Hepatocytes
CTCGTACGTTGGTAAA-12	-8.5929	3.11009	1HB	B	Hepatocytes
CATGGCGCACCGAATT-34	-8.08109	3.31992	2HT1	T1	Hepatocytes
CAACCAAGTAAATGAC-24	-7.5702	4.42185	3HT3	T3	Hepatocytes
CTCGGGAAGGGATACC-7	-9.55338	3.4701	2CT2	T2	Hepatocytes
TCGCGTTCATTAGGCT-19	-9.14146	3.51362	2HT2	T2	Hepatocytes
GCGCGATAGTCAAGGC-35	-7.54482	2.85824	2HT3	T3	Hepatocytes
CGTCACTAGTAATCCC-7	-9.84704	3.60007	2CT2	T2	Hepatocytes
TCGTAGAAGAGTACCG-24	-7.50193	4.1316	3HT3	T3	Hepatocytes
ATTCTACTCAGCTCTC-24	-7.66946	4.61305	3HT3	T3	Hepatocytes
ATCTGCCAGATGGCGT-7	-7.82779	3.1579	2CT2	T2	Hepatocytes
CTCCTAGCATGAAGTA-7	-7.81552	3.22289	2CT2	T2	Hepatocytes
CTCACACCAGCGTTCG-7	-8.25546	3.78901	2CT2	T2	Hepatocytes
CAGCCGAGTCCTAGCG-24	-7.59695	4.43362	3HT3	T3	Hepatocytes
CATTATCAGTGAAGTT-19	-9.23412	4.12458	2HT2	T2	Hepatocytes
GCGCAACGTAATTGGA-23	-7.46873	4.47234	3HT2	T2	Hepatocytes
AGGTCCGTCGCAAACT-23	-8.03203	3.0716	3HT2	T2	Hepatocytes
CCTACACGTTGGAGGT-12	-8.85265	3.18607	1HB	B	Hepatocytes
CTCGTACGTGGCCCTA-29	-7.06719	4.35207	4HT2	T2	Hepatocytes
TGCGTGGTCAACACCA-24	-7.53768	4.20434	3HT3	T3	Hepatocytes
CACTCCACATCGTCGG-17	-9.03856	4.35927	2HB	B	Hepatocytes
TCCCGATGTTGGTTTG-7	-7.85118	3.22532	2CT2	T2	Hepatocytes
CGATGTATCATTCACT-23	-8.09071	3.26369	3HT2	T2	Hepatocytes
AGGGAGTTCAGCATGT-12	-8.69481	3.16518	1HB	B	Hepatocytes
TGCTGCTGTTCCCGAG-34	-8.42845	3.11437	2HT1	T1	Hepatocytes
GCGGGTTGTAGTGAAT-35	-9.4986	3.54302	2HT3	T3	Hepatocytes
AGCAGCCAGAGTGACC-23	-8.10884	3.31711	3HT2	T2	Hepatocytes
CCACCTACATTACGAC-24	-7.61343	4.29007	3HT3	T3	Hepatocytes
GATGAGGCAGATCTGT-35	-7.73064	2.91426	2HT3	T3	Hepatocytes
CCTTCCCTCTTGGGTA-35	-7.72973	2.83091	2HT3	T3	Hepatocytes
GCGCGATCAGGACCCT-19	-9.77443	3.43103	2HT2	T2	Hepatocytes
AACTGGTCACTCGACG-17	-9.12364	3.45831	2HB	B	Hepatocytes
CTGTGCTGTATTCTCT-23	-7.59668	4.29673	3HT2	T2	Hepatocytes
GGACAGATCCACTCCA-23	-8.13778	3.03479	3HT2	T2	Hepatocytes
GTGGGTCAGCTAGCCC-19	-9.53067	3.32692	2HT2	T2	Hepatocytes
GCGCCAAGTATTACCG-35	-7.72347	2.81564	2HT3	T3	Hepatocytes
TGACTAGAGGTGCTAG-35	-9.72196	3.60374	2HT3	T3	Hepatocytes
TACTTGTGTAGTAGTA-9	-7.59912	3.93092	3CB	B	Hepatocytes
GGACAGACACCTATCC-34	-8.17247	3.1729	2HT1	T1	Hepatocytes
CTTGGCTCATTCACTT-7	-8.18108	2.97013	2CT2	T2	Hepatocytes
AGGGATGGTGTGGTTT-24	-7.56409	4.36232	3HT3	T3	Hepatocytes
GACGGCTTCGAGGTAG-24	-7.66332	4.5465	3HT3	T3	Hepatocytes
GTACGTATCACATACG-7	-9.12995	4.40776	2CT2	T2	Hepatocytes
GGACAGATCCACTCCA-17	-9.49546	3.40101	2HB	B	Hepatocytes
GAGCAGATCTCGTATT-35	-9.75471	3.51215	2HT3	T3	Hepatocytes
CGGACTGTCGCTTAGA-34	-7.88572	3.13741	2HT1	T1	Hepatocytes
TTGAACGAGTGACTCT-31	-7.8416	3.21468	2CB	B	Hepatocytes
ATTACTCCAAGTTCTG-34	-8.05164	3.20058	2HT1	T1	Hepatocytes
CGGACTGTCGCTTAGA-12	-8.53534	3.0831	1HB	B	Hepatocytes
GTTCGGGCACCCTATC-35	-8.04642	2.87175	2HT3	T3	Hepatocytes
CGAGCACAGATCGGGT-7	-7.41562	2.97829	2CT2	T2	Hepatocytes
GACCAATCAGATGGCA-35	-7.93281	2.85381	2HT3	T3	Hepatocytes
ACACCAAGTGACTACT-7	-9.54649	3.67573	2CT2	T2	Hepatocytes
CCCAATCCAAGAGGCT-17	-9.42437	3.33575	2HB	B	Hepatocytes
GGCCGATCACCAACCG-35	-9.33304	3.23225	2HT3	T3	Hepatocytes
ATTATCCCACAGTCGC-23	-7.72042	4.69828	3HT2	T2	Hepatocytes
GATGAAACAGGTGGAT-7	-7.49241	3.03386	2CT2	T2	Hepatocytes
TGAGAGGCAGGTCTCG-31	-7.86822	4.89245	2CB	B	Hepatocytes
ACGGGCTAGATGTCGG-35	-8.56719	4.42063	2HT3	T3	Hepatocytes
AGGCCGTGTAAGGGCT-19	-7.61784	2.80156	2HT2	T2	Hepatocytes
GACTGCGTCTGCTTGC-35	-9.69128	3.42886	2HT3	T3	Hepatocytes
ATAAGAGGTTCTGTTT-12	-7.92072	3.12389	1HB	B	Hepatocytes
CTCGTCAAGGGAAACA-7	-8.90888	4.34277	2CT2	T2	Hepatocytes
GGACAGATCCACTCCA-12	-8.59271	3.07479	1HB	B	Hepatocytes
TAAGTGCTCGAATGGG-19	-9.64912	3.49666	2HT2	T2	Hepatocytes
ACTGCTCGTGCTTCTC-17	-9.03111	4.41535	2HB	B	Hepatocytes
AAGGTTCTCATTGCGA-35	-7.76023	2.77925	2HT3	T3	Hepatocytes
CCGTGGAAGTCCCACG-7	-9.709	3.39008	2CT2	T2	Hepatocytes
GGTGTTATCCCAACGG-7	-9.59068	3.46617	2CT2	T2	Hepatocytes
CACAAACCAAGAGTCG-7	-9.56313	3.33917	2CT2	T2	Hepatocytes
CATATTCAGATGTGTA-35	-7.49383	3.01465	2HT3	T3	Hepatocytes
ACGAGGAGTTGTGGAG-35	-7.59756	2.69633	2HT3	T3	Hepatocytes
GAACCTAGTTCCGGCA-7	-7.53202	3.06997	2CT2	T2	Hepatocytes
CAGGTGCGTCTCATCC-19	-8.9031	3.54079	2HT2	T2	Hepatocytes
AAACCTGAGACGCAAC-19	-9.77372	3.55681	2HT2	T2	Hepatocytes
GGCGTGTTCTGCAAGT-17	-9.26162	3.3171	2HB	B	Hepatocytes
TTAACTCTCAGCACAT-20	-7.70193	4.73616	3HB	B	Hepatocytes
CAGAATCGTCACCCAG-24	-7.55157	4.24333	3HT3	T3	Hepatocytes
GATTCAGTCGTCCGTT-23	-7.54474	4.31698	3HT2	T2	Hepatocytes
CCTCAGTGTGTGGCTC-17	-9.56978	3.39783	2HB	B	Hepatocytes
AACTGGTGTAATAGCA-35	-7.91715	3.10481	2HT3	T3	Hepatocytes
GGAAAGCTCGCACTCT-20	-7.52527	4.05161	3HB	B	Hepatocytes
CCGGGATTCTGGTGTA-20	-7.46193	3.73122	3HB	B	Hepatocytes
GTAACGTCAGGACCCT-17	-9.02027	4.44561	2HB	B	Hepatocytes
CATATGGGTTTCCACC-17	-8.6401	3.47372	2HB	B	Hepatocytes
CGGACACGTTGAGTTC-23	-8.03043	3.17264	3HT2	T2	Hepatocytes
ATGGGAGTCTGTGCAA-7	-8.70127	4.31136	2CT2	T2	Hepatocytes
AACACGTAGGCAGTCA-23	-8.00498	3.25478	3HT2	T2	Hepatocytes
CGAGAAGGTAAAGGAG-35	-9.57976	3.35665	2HT3	T3	Hepatocytes
TTCCCAGGTACTTCTT-23	-7.5267	4.50033	3HT2	T2	Hepatocytes
GGAGCAACATGCCACG-7	-7.62264	2.79392	2CT2	T2	Hepatocytes
TTATGCTGTGATGATA-25	-7.4676	3.80433	4HB	B	Hepatocytes
GCTCTGTTCCTTCAAT-35	-7.65665	2.95558	2HT3	T3	Hepatocytes
AGCTCCTGTGGCGAAT-35	-9.17791	4.10952	2HT3	T3	Hepatocytes
ACCTTTAGTCCCTTGT-19	-8.05296	3.15066	2HT2	T2	Hepatocytes
ACTTACTTCGGATGGA-22	-7.65357	4.66825	3HT1	T1	Hepatocytes
CGATCGGGTGACTACT-35	-8.72778	4.4382	2HT3	T3	Hepatocytes
AGGTCATAGGCTCAGA-23	-7.55675	4.33825	3HT2	T2	Hepatocytes
CTTACCGGTACTTGAC-35	-8.96383	4.39115	2HT3	T3	Hepatocytes
CGGACACTCGAATGCT-14	-7.50398	4.21457	1HT1	T1	Hepatocytes
GGAAAGCCATCGTCGG-7	-9.28651	4.16333	2CT2	T2	Hepatocytes
GATCGATCATTACGAC-23	-7.58782	4.4564	3HT2	T2	Hepatocytes
CACAGGCGTGTGAAAT-24	-7.57103	4.39446	3HT3	T3	Hepatocytes
TCATTTGAGAGTAATC-7	-9.73407	3.54124	2CT2	T2	Hepatocytes
CATTATCTCCAAACAC-28	-7.69277	4.78925	4HT3	T3	Hepatocytes
CGGAGTCGTGGTGTAG-7	-8.82449	4.41224	2CT2	T2	Hepatocytes
CCTCAGTAGTCCCACG-1	-7.91171	4.95779	1CB	B	Hepatocytes
GGCGTGTCATGGTCTA-35	-9.13226	4.21498	2HT3	T3	Hepatocytes
AACTGGTCACTCGACG-34	-8.19738	3.02398	2HT1	T1	Hepatocytes
GCATACAAGATCGGGT-35	-7.62303	2.78744	2HT3	T3	Hepatocytes
TTAACTCAGCCTCGTG-19	-9.58615	3.36824	2HT2	T2	Hepatocytes
CTAGCCTTCAACGCTA-7	-8.82802	4.26035	2CT2	T2	Hepatocytes
CGCTTCACACAGAGGT-19	-8.90359	4.37396	2HT2	T2	Hepatocytes
CTCGTCAAGGTGGGTT-29	-11.9065	-0.262642	4HT2	T2	TECs
AGAGCGATCGTCGTTC-16	-11.9703	-0.0211526	1HT3	T3	TECs
ACGGGCTTCCAGTAGT-19	-11.7439	0.429948	2HT2	T2	TECs
TCATTACGTACTTAGC-19	-13.4496	0.571106	2HT2	T2	TECs
CGTCAGGTCTGCGACG-23	-11.8454	0.365238	3HT2	T2	TECs
ACCAGTACAGTAAGCG-35	-13.4407	0.595114	2HT3	T3	TECs
TGAGCCGCACCTATCC-11	-12.5708	-1.3715	3CT2	T2	TECs
ATTTCTGGTTCGCGAC-31	-12.6302	-1.83947	2CB	B	TECs
ACTGAACAGTTGCAGG-1	-12.3368	-0.164122	1CB	B	TECs
CTGGTCTGTATAATGG-16	-11.6614	0.19259	1HT3	T3	TECs
CAGATCAAGAACAATC-24	-12.3884	-1.12659	3HT3	T3	TECs
TGGGCGTGTCTCTTAT-19	-11.5312	-0.451531	2HT2	T2	TECs
CATTCGCTCATCGGAT-35	-11.8756	0.35631	2HT3	T3	TECs
CCTACCATCCAATGGT-17	-12.0503	0.155386	2HB	B	TECs
ACATGGTTCGACGGAA-7	-13.7231	1.14537	2CT2	T2	TECs
ATCATCTTCCCAAGTA-7	-11.9887	0.365139	2CT2	T2	TECs
GATGAGGAGAGGACGG-25	-11.8685	-0.71182	4HB	B	TECs
TGTTCCGCATACCATG-7	-13.7169	1.10339	2CT2	T2	TECs
CGGAGTCAGGAGTAGA-19	-11.8714	0.299922	2HT2	T2	TECs
GCACTCTAGGATGGTC-31	-12.6716	0.22736	2CB	B	TECs
AAGGCAGCACATCCAA-11	-12.4863	-1.19781	3CT2	T2	TECs
CGGAGTCCATTGGTAC-23	-11.641	-0.472005	3HT2	T2	TECs
TCATTACAGCTACCGC-25	-12.7315	0.174634	4HB	B	TECs
GTAACGTTCCGTCATC-29	-11.8756	-0.231899	4HT2	T2	TECs
ACTTTCACATACGCTA-23	-11.6895	0.418497	3HT2	T2	TECs
CAGCTAACAGCCTTGG-23	-11.9476	0.284149	3HT2	T2	TECs
GGCGTGTTCCACGTGG-19	-12.0859	-0.0338337	2HT2	T2	TECs
TACAGTGTCGGTGTCG-17	-11.9364	0.11728	2HB	B	TECs
TACACGACACGACGAA-11	-12.5117	-1.23351	3CT2	T2	TECs
CCTTCGAGTTACAGAA-20	-12.2369	-0.0601983	3HB	B	TECs
GTTTCTATCTTTAGGG-1	-12.0582	-0.565593	1CB	B	TECs
TGAGCATGTTTGTGTG-23	-11.5715	0.286209	3HT2	T2	TECs
GCATACACACCCAGTG-7	-11.7457	0.0697718	2CT2	T2	TECs
CGCGGTACAGCCACCA-11	-12.4666	-1.16767	3CT2	T2	TECs
GCTTCCAGTAACGCGA-7	-11.732	0.428393	2CT2	T2	TECs
TGATTTCAGCAACGGT-25	-12.1257	-0.288907	4HB	B	TECs
CCTTACGTCACATAGC-11	-12.5395	-1.21902	3CT2	T2	TECs
CGTCCATCATTGGGCC-24	-11.6561	-0.273222	3HT3	T3	TECs
AACCATGCAGTCTTCC-17	-11.9839	0.377397	2HB	B	TECs
CGTCTACCAGGCTCAC-20	-12.4884	-1.4368	3HB	B	TECs
CATCGAAGTGTTCGAT-12	-13.1122	0.358111	1HB	B	TECs
AGGTCATAGTACGACG-7	-13.7861	1.21346	2CT2	T2	TECs
[truncated: 75,671 more rows]

## Sheet: Suppl Figure 10a
Cell	UMAP 1	UMAP 2	Sample	T cell subtype
AAAGATGCATATGCTG-1	-2.99826	7.66639	1CB	Tem-CD8
AAAGTAGCAGGTTTCA-1	-3.5354	8.78422	1CB	Tm-CD8-HSPA1A
AAAGTAGTCATCGATG-1	-4.71106	8.93715	1CB	Treg
AAAGTAGTCCTCATTA-1	-3.48664	8.904	1CB	Tm-CD8-HSPA1A
AAATGCCCAAACTGTC-1	-3.37681	8.72985	1CB	Tm-CD8-HSPA1A
AAATGCCGTCATACTG-1	-4.00153	8.95481	1CB	Tm-CD8-HSPA1A
AACCATGCACGGCTAC-1	-3.28369	8.8733	1CB	Tm-CD8-HSPA1A
AACCATGGTCTCGTTC-1	-3.81979	8.70557	1CB	Tm-CD4-HSPA1A
AACCGCGCAACAACCT-1	-3.51462	9.06488	1CB	Tm-CD8-HSPA1A
AACCGCGGTCCGAGTC-1	-3.52394	8.95343	1CB	Tm-CD8-HSPA1A
AACTCAGAGATACACA-1	-3.59495	8.99144	1CB	Tm-CD8-HSPA1A
AACTCTTTCTGCTTGC-1	-3.14705	8.55478	1CB	Tm-CD8-HSPA1A
AAGACCTAGGACACCA-1	-4.05974	8.98712	1CB	Tm-CD8-HSPA1A
AAGACCTCAGAAGCAC-1	-4.15887	8.18657	1CB	Tm-CD4-CD69
AAGGTTCGTCAACTGT-1	-3.70559	8.88437	1CB	Tm-CD8-HSPA1A
AAGTCTGCATTGAGCT-1	-4.30395	8.30196	1CB	Tm-CD4-CD69
AATCCAGTCTGCAAGT-1	-4.26327	9.03521	1CB	Tm-CD4-HSPA1A
AATCGGTTCCCAAGAT-1	-4.54945	8.9101	1CB	Tm-CD4-HSPA1A
ACACCCTTCTACCAGA-1	-3.23969	8.96817	1CB	Tm-CD8-HSPA1A
ACACCGGCAAAGGTGC-1	-3.8546	8.89505	1CB	Tm-CD8-HSPA1A
ACAGCTATCCGCGTTT-1	-4.60804	9.44529	1CB	Tm-CD4-HSPA1A
ACATACGAGCGTAGTG-1	-3.5285	8.5198	1CB	Tm-CD8-HSPA1A
ACATACGAGTCGTACT-1	-4.03795	9.01754	1CB	Tm-CD8-HSPA1A
ACATACGGTGTATGGG-1	-4.89326	8.28687	1CB	Tm-CD4-CD69
ACATGGTGTCATACTG-1	1.21076	6.68549	1CB	T-cycling
ACCCACTGTCATACTG-1	-3.31444	8.84879	1CB	Tm-CD8-HSPA1A
ACCGTAACAGGAACGT-1	-3.39525	8.91621	1CB	Tm-CD8-HSPA1A
ACGAGCCAGCCGGTAA-1	-4.77575	9.26044	1CB	Tm-CD4-HSPA1A
ACGAGGAGTTCAGTAC-1	-4.08968	8.97675	1CB	Tm-CD4-HSPA1A
ACGCCGACACAGGTTT-1	-2.83211	8.52048	1CB	Tm-CD8-HSPA1A
ACGGCCATCAGTTCGA-1	-4.2146	9.26029	1CB	Tm-CD4-HSPA1A
ACGGGCTAGAATTGTG-1	-4.03449	9.06227	1CB	Tm-CD8-HSPA1A
ACGGGTCAGTGCTGCC-1	-4.61276	9.24121	1CB	Tm-CD4-HSPA1A
ACGTCAAGTCGTGGCT-1	-4.62707	9.09955	1CB	Tm-CD4-HSPA1A
ACGTCAAGTTCCGTCT-1	-3.26248	8.61978	1CB	Tm-CD8-HSPA1A
ACTATCTAGCCGATTT-1	-4.56666	9.29705	1CB	Tm-CD4-HSPA1A
ACTGCTCAGTACATGA-1	-3.24409	8.55153	1CB	Tm-CD8-HSPA1A
ACTGTCCGTAAATGTG-1	-2.98609	7.72913	1CB	Tm-CD4-CD69
ACTTACTGTAAACGCG-1	-4.40857	9.10486	1CB	Tm-CD4-HSPA1A
ACTTACTTCTGGCGAC-1	-4.61026	9.1281	1CB	Tm-CD4-HSPA1A
ACTTGTTTCGTCTGCT-1	-2.78911	8.40135	1CB	Tm-CD8-HSPA1A
ACTTTCAAGGATGTAT-1	-4.47719	9.08262	1CB	Tm-CD4-CD69
AGACGTTCACAGACTT-1	-5.26925	9.68574	1CB	Treg
AGAGCGATCCGTCAAA-1	-3.5956	8.9402	1CB	Tm-CD8-HSPA1A
AGAGCTTCAGATCCAT-1	-3.56382	8.88824	1CB	Tm-CD8-HSPA1A
AGCGTCGCATGGTTGT-1	-4.55568	8.72519	1CB	Tm-CD4-HSPA1A
AGCTTGAAGATAGCAT-1	-4.15231	9.15553	1CB	Tm-CD4-HSPA1A
AGGCCACAGCTGTTCA-1	-4.94079	9.38432	1CB	Tm-CD4-HSPA1A
AGGCCACGTTCCATGA-1	-4.57372	9.09795	1CB	Tm-CD4-HSPA1A
AGGGATGAGACACGAC-1	-3.69182	8.77632	1CB	Tm-CD8-HSPA1A
AGGGTGACAGCGTAAG-1	-4.18832	9.20743	1CB	Tm-CD4-HSPA1A
AGGTCATTCATGCTCC-1	-4.67144	9.19511	1CB	Tm-CD4-HSPA1A
AGGTCCGTCCTTGGTC-1	-3.67476	8.65664	1CB	Tm-CD8-HSPA1A
ATAGACCCAAGGCTCC-1	-4.40113	9.18883	1CB	Tm-CD4-HSPA1A
ATCACGAGTATAAACG-1	-4.56629	9.30749	1CB	Tm-CD4-HSPA1A
ATCATCTTCACTGGGC-1	-4.929	8.94302	1CB	Tm-CD4-HSPA1A
ATCATGGCAGGCTCAC-1	-3.73168	9.00934	1CB	Tm-CD8-HSPA1A
ATCCACCCAGTCGATT-1	-4.65321	9.1079	1CB	Tm-CD4-HSPA1A
ATCGAGTCACGGCTAC-1	-4.45682	9.07421	1CB	Tm-CD4-HSPA1A
ATCGAGTTCGGAGCAA-1	-4.75372	9.33749	1CB	Tm-CD4-HSPA1A
ATCTACTAGTTGCAGG-1	-3.83945	8.92708	1CB	Tm-CD8-HSPA1A
ATCTGCCAGTAGATGT-1	-4.45347	9.25886	1CB	Tm-CD4-HSPA1A
ATCTGCCTCGCAAGCC-1	-3.13346	8.56691	1CB	Tm-CD8-HSPA1A
ATTCTACTCCTCGCAT-1	-3.52223	8.74954	1CB	Tm-CD8-HSPA1A
ATTGGACTCCTTCAAT-1	-4.3722	9.56837	1CB	Tm-CD4-HSPA1A
ATTGGTGTCGGAGGTA-1	-3.613	8.82211	1CB	Tm-CD8-HSPA1A
ATTTCTGTCCCTTGCA-1	-4.84221	9.44042	1CB	Tm-CD4-HSPA1A
ATTTCTGTCTAACGGT-1	-1.08671	8.07317	1CB	Tpex-CD8
CAACCAAAGTCCATAC-1	-5.4959	9.31573	1CB	Treg
CAACCAACACAAGACG-1	-3.40869	8.73411	1CB	Tm-CD8-HSPA1A
CAACCAATCGTTTATC-1	-4.44249	8.17507	1CB	Tm-CD4-HSPA1A
CAAGAAATCAGCACAT-1	-3.41351	8.72552	1CB	Tm-CD8-HSPA1A
CAAGATCCACGGTAGA-1	-4.46213	9.25662	1CB	Tm-CD4-HSPA1A
CAAGGCCAGCGTCTAT-1	-4.52395	8.80862	1CB	Tm-CD4-HSPA1A
CAAGTTGCAAACGCGA-1	-3.59441	8.78961	1CB	Tm-CD8-HSPA1A
CACACAAGTTACCAGT-1	-4.68941	9.22135	1CB	Tm-CD4-HSPA1A
CACAGGCGTTGGTTTG-1	-3.23973	8.72512	1CB	Tm-CD8-HSPA1A
CACAGTAAGAAGGGTA-1	-2.95353	8.37417	1CB	Tm-CD8-HSPA1A
CACAGTATCACATACG-1	-3.8539	8.59637	1CB	Tm-CD4-CD69
CACCACTCATAAAGGT-1	-4.74108	9.25961	1CB	Tm-CD4-HSPA1A
CAGAGAGGTTGATTGC-1	-3.36815	8.66256	1CB	Tm-CD8-HSPA1A
CAGCAGCAGTATCGAA-1	-4.42729	9.07342	1CB	Tm-CD4-HSPA1A
CAGCAGCGTTCCTCCA-1	-3.53842	8.64816	1CB	Tm-CD8-HSPA1A
CAGCAGCTCTGGCGAC-1	-4.67612	9.24457	1CB	Tm-CD4-HSPA1A
CAGCCGACAATCACAC-1	-4.16079	8.57298	1CB	Tm-CD4-CD69
CAGCCGAGTGTAAGTA-1	-3.45753	8.63674	1CB	Tm-CD8-HSPA1A
CAGCGACCACAACGCC-1	-4.62316	9.13218	1CB	Tm-CD4-HSPA1A
CAGCGACGTCATTAGC-1	-4.52302	9.05138	1CB	Tm-CD4-HSPA1A
CAGTCCTCAGCATGAG-1	-3.37041	8.93565	1CB	Tm-CD8-HSPA1A
CATATGGAGAACTCGG-1	-4.11392	9.013	1CB	Tm-CD4-HSPA1A
CATATGGTCCGTAGGC-1	-4.38629	9.15617	1CB	Tm-CD4-HSPA1A
CATATGGTCGACGGAA-1	-3.62639	8.84295	1CB	Tm-CD8-HSPA1A
CATCAAGAGTTCCACA-1	-3.43547	8.86647	1CB	Tm-CD8-HSPA1A
CATCAGATCCCGGATG-1	-3.59724	8.67656	1CB	Tm-CD8-HSPA1A
CATTATCCATCTATGG-1	-4.76195	9.30177	1CB	Tm-CD4-HSPA1A
CCAATCCGTCCTCTTG-1	-4.13002	9.09705	1CB	Tm-CD4-HSPA1A
CCAATCCGTGGCGAAT-1	-3.80105	9.16704	1CB	Tm-CD8-HSPA1A
CCACCTAAGCGATGAC-1	-3.30875	8.19971	1CB	Tm-CD8-HSPA1A
CCATGTCGTATATGAG-1	-5.82608	9.51369	1CB	Treg
CCATGTCGTCGCATAT-1	-4.78771	9.20293	1CB	Tm-CD4-HSPA1A
CCATTCGGTCTTTCAT-1	-3.90564	9.07259	1CB	Tm-CD8-HSPA1A
CCCAATCAGTTAAGTG-1	-4.59364	8.82258	1CB	Tm-CD4-HSPA1A
CCCAATCGTGTTGAGG-1	-4.58948	9.22133	1CB	Tm-CD4-HSPA1A
CCCATACCACCAGTTA-1	-3.21357	8.68549	1CB	Tm-CD8-HSPA1A
CCCTCCTCAATGACCT-1	-3.70622	8.84926	1CB	Tm-CD8-HSPA1A
CCGTACTGTTGGACCC-1	-4.39306	8.83701	1CB	Tm-CD4-HSPA1A
CCTACACCATCGGTTA-1	-4.72193	9.02774	1CB	Tm-CD4-HSPA1A
CCTACCAGTCCGAACC-1	-4.37315	9.28812	1CB	Tm-CD4-HSPA1A
CCTAGCTTCTGCTGTC-1	-5.21093	9.49149	1CB	Treg
CCTATTATCAAACGGG-1	-3.28753	8.77708	1CB	Tm-CD8-HSPA1A
CCTATTATCGCCATAA-1	-3.52763	8.63297	1CB	Tm-CD8-HSPA1A
CCTCAGTGTTGTACAC-1	-3.62365	8.85044	1CB	Tm-CD8-HSPA1A
CCTCAGTTCATCGATG-1	-4.33324	9.13908	1CB	Tm-CD4-HSPA1A
CCTCTGATCTCAACTT-1	-3.9583	9.01723	1CB	Tm-CD8-HSPA1A
CCTTCCCGTCCAACTA-1	-3.54781	8.73132	1CB	Tm-CD8-HSPA1A
CCTTCCCGTGCACGAA-1	-4.60769	9.19651	1CB	Tm-CD4-HSPA1A
CCTTCCCGTTATGCGT-1	-3.65776	8.59398	1CB	Tm-CD4-HSPA1A
CCTTTCTGTGGTTTCA-1	-5.02325	9.49557	1CB	Tm-CD4-HSPA1A
CGAACATCAGCCTGTG-1	-3.07657	8.69437	1CB	Tm-CD8-HSPA1A
CGAGCCACAAAGGAAG-1	-4.37602	9.08206	1CB	Tm-CD4-HSPA1A
CGAGCCACAGACGCTC-1	-3.62075	8.82117	1CB	Tm-CD8-HSPA1A
CGAGCCATCGTGACAT-1	-4.70601	9.12698	1CB	Tm-CD4-HSPA1A
CGATCGGTCAGCACAT-1	-4.62437	9.07514	1CB	Tm-CD4-HSPA1A
CGATGTAAGAGTAATC-1	-5.07795	9.47258	1CB	Tm-CD4-HSPA1A
CGATTGATCAACACGT-1	-3.56629	8.92249	1CB	Tm-CD8-HSPA1A
CGCCAAGTCACTATTC-1	-3.91517	8.91588	1CB	Tm-CD8-HSPA1A
CGCGGTAAGAAACCGC-1	-3.55391	8.8167	1CB	Tm-CD8-HSPA1A
CGCTGGAAGCAGCGTA-1	-3.58163	7.78759	1CB	Tm-CD4-CD69
CGGACACCAGTCCTTC-1	-4.71198	9.1343	1CB	Tm-CD4-HSPA1A
CGGACTGTCCGCGCAA-1	-3.44477	8.79246	1CB	Tm-CD8-HSPA1A
CGGGTCATCATTGCCC-1	-4.21027	8.98569	1CB	Tm-CD4-HSPA1A
CGTAGCGTCAGATAAG-1	-4.02272	9.06823	1CB	Tm-CD8-HSPA1A
CGTAGGCTCGGAGGTA-1	-4.5956	9.28512	1CB	Tm-CD4-HSPA1A
CGTCAGGGTAAATGAC-1	-4.8424	9.3738	1CB	Tm-CD4-HSPA1A
CGTCAGGGTAGAGGAA-1	-3.3016	8.70178	1CB	Tm-CD8-HSPA1A
CGTCCATTCGTCCGTT-1	-4.79553	9.34521	1CB	Tm-CD4-HSPA1A
CGTCTACAGTAGCCGA-1	-4.88325	9.39554	1CB	Tm-CD4-HSPA1A
CGTCTACAGTTAACGA-1	-4.40623	9.10358	1CB	Tm-CD4-HSPA1A
CGTGAGCTCTCGCTTG-1	-3.1187	8.59961	1CB	Tm-CD8-HSPA1A
CGTGTAATCGCATGAT-1	-4.44637	9.39602	1CB	Tm-CD4-HSPA1A
CGTGTCTCACAAGCCC-1	-3.44565	8.75693	1CB	Tm-CD8-HSPA1A
CTAAGACGTAGCTCCG-1	-3.33188	8.57624	1CB	Tm-CD8-HSPA1A
CTAAGACGTAGGGACT-1	-3.50689	8.93097	1CB	Tm-CD8-HSPA1A
CTAATGGGTGCAACTT-1	-4.25934	8.83637	1CB	Tm-CD4-HSPA1A
CTACATTTCAGCTGGC-1	-3.67027	8.4515	1CB	Tm-CD4-HSPA1A
CTACCCAAGGATGCGT-1	-3.47862	8.91293	1CB	Tm-CD8-HSPA1A
CTAGCCTTCCGAGCCA-1	-4.5219	9.11656	1CB	Tm-CD4-HSPA1A
CTAGTGAAGGAGTACC-1	-4.63102	9.28794	1CB	Tm-CD4-HSPA1A
CTCACACGTCTCTCGT-1	-4.10147	8.96956	1CB	Tm-CD8-HSPA1A
CTCACACTCCGCAGTG-1	-4.79888	9.32524	1CB	Tm-CD4-HSPA1A
CTCGGAGTCACTATTC-1	-3.30122	8.53836	1CB	Tm-CD8-HSPA1A
CTCGGGAGTTAAAGTG-1	-4.72517	9.29748	1CB	Tm-CD4-HSPA1A
CTCGTCAAGTAAGTAC-1	-3.19349	8.45794	1CB	Tm-CD8-HSPA1A
CTCTACGTCTAGCACA-1	-4.79078	9.08082	1CB	Tm-CD4-HSPA1A
CTCTACGTCTGTCCGT-1	-4.39555	9.28802	1CB	Tm-CD4-HSPA1A
CTCTGGTTCCATGCTC-1	-4.60816	9.21258	1CB	Tm-CD4-HSPA1A
CTCTGGTTCTGGAGCC-1	-4.57548	9.16137	1CB	Tm-CD4-HSPA1A
CTGAAACAGTGGAGTC-1	-4.42676	9.44375	1CB	Tm-CD4-HSPA1A
CTGATAGAGTATGACA-1	-5.97088	9.61728	1CB	Treg
CTGATCCAGAGAGCTC-1	-3.70785	8.81549	1CB	Tm-CD8-HSPA1A
CTGCGGATCTTGCCGT-1	-3.43327	9.04786	1CB	Tm-CD8-HSPA1A
CTGTGCTCAGGTGCCT-1	-5.57707	9.565	1CB	Treg
CTTACCGAGCTAGCCC-1	-3.08352	8.81206	1CB	Tm-CD8-HSPA1A
CTTAGGAGTGAACCTT-1	-4.40715	8.99242	1CB	Tm-CD4-HSPA1A
CTTGGCTGTAACGTTC-1	-3.70002	8.88688	1CB	Tm-CD8-HSPA1A
GAAACTCCATCGATTG-1	-2.81432	8.58865	1CB	Tm-CD8-HSPA1A
GAAATGAAGATATGGT-1	-3.406	8.58658	1CB	Tm-CD8-HSPA1A
GAACCTAAGGGTGTTG-1	-3.39997	8.74924	1CB	Tm-CD8-HSPA1A
GAATGAAAGCTTCGCG-1	-4.13037	9.11851	1CB	Tm-CD4-HSPA1A
GACACGCGTAAGGGCT-1	-2.92405	8.12035	1CB	Tem-CD8
GACACGCGTCACACGC-1	-3.33582	8.89272	1CB	Tm-CD8-HSPA1A
GACGCGTAGACTAGGC-1	-4.31226	8.82097	1CB	Tm-CD4-CD69
GACGCGTGTTTAAGCC-1	-3.48864	8.73224	1CB	Tm-CD8-HSPA1A
GACGGCTAGTGCGTGA-1	-3.45217	9.0657	1CB	Tm-CD8-HSPA1A
GACGTGCCACAGGTTT-1	-4.52255	9.11219	1CB	Tm-CD4-HSPA1A
GATCAGTCAATGGTCT-1	-4.60055	9.37177	1CB	Tm-CD4-HSPA1A
GATCGATGTGACGCCT-1	-3.18362	7.90245	1CB	Tem-CD8
GATCGCGCAAGGACAC-1	-3.68264	8.80739	1CB	Tm-CD8-HSPA1A
GATCGTAAGAAGGTGA-1	-6.05973	9.44435	1CB	Treg
GATCGTAAGTTTCCTT-1	-3.37556	8.74735	1CB	Tm-CD8-HSPA1A
GATCTAGCAGTAAGCG-1	-4.75712	9.27911	1CB	Tm-CD4-HSPA1A
GATGAGGTCAGAAATG-1	-4.53757	9.19304	1CB	Tm-CD4-HSPA1A
GATGAGGTCTGTCTAT-1	-4.9239	9.47014	1CB	Tm-CD4-HSPA1A
GATTCAGGTCACCCAG-1	-4.62484	9.19684	1CB	Tm-CD4-HSPA1A
GCAATCAGTAGCTCCG-1	-3.78795	8.96938	1CB	Tm-CD8-HSPA1A
GCACATAAGAGACGAA-1	-3.47654	8.87893	1CB	Tm-CD8-HSPA1A
GCACTCTGTCGGATCC-1	-4.04186	9.13773	1CB	Tm-CD8-HSPA1A
GCAGCCAGTAGCCTCG-1	-3.99336	8.9305	1CB	Tm-CD8-HSPA1A
GCAGCCAGTCACAAGG-1	-4.50302	9.21265	1CB	Tm-CD4-HSPA1A
GCATGCGCAAGGTTTC-1	-4.45573	9.29275	1CB	Tm-CD4-HSPA1A
GCATGTAGTGTTTGTG-1	-3.24309	9.26293	1CB	Tm-CD8-HSPA1A
GCCAAATGTTCACCTC-1	-3.25497	8.58968	1CB	Tm-CD8-HSPA1A
GCCTCTACAAACTGTC-1	-5.23731	9.42735	1CB	Treg
GCGCAACTCTCCCTGA-1	-4.63177	9.21897	1CB	Tm-CD4-HSPA1A
GCGCAGTTCGAGAACG-1	-4.59885	9.19067	1CB	Tm-CD4-CD69
GCGCCAAAGTATTGGA-1	-3.57704	8.74847	1CB	Tm-CD8-HSPA1A
GCGCCAAGTTCCCGAG-1	-5.74608	9.50373	1CB	Treg
GCTCTGTCAGACAGGT-1	-3.85401	9.0099	1CB	Tm-CD4-HSPA1A
GCTGCTTCATTTGCCC-1	-3.37391	8.64039	1CB	Tm-CD8-HSPA1A
GGAAAGCCAAACGCGA-1	-4.68292	9.32884	1CB	Tm-CD4-HSPA1A
GGAACTTAGGTACTCT-1	-3.72291	8.84305	1CB	Tm-CD8-HSPA1A
GGAACTTTCGCGCCAA-1	-3.89768	8.84029	1CB	Tm-CD8-HSPA1A
GGAATAAAGCTACCTA-1	-3.63413	8.73914	1CB	Tm-CD8-HSPA1A
GGAATAATCTGGCGAC-1	-3.19651	8.79074	1CB	Tm-CD8-HSPA1A
GGACATTTCACAGTAC-1	-2.95084	8.7047	1CB	Tm-CD8-HSPA1A
GGACGTCAGACAGAGA-1	-3.67616	8.83707	1CB	Tm-CD8-HSPA1A
GGCCGATTCTTACCGC-1	-3.44192	8.65127	1CB	Tm-CD8-HSPA1A
GGCTCGAAGGTGGGTT-1	-4.0949	9.16727	1CB	Tm-CD8-HSPA1A
GGCTCGATCGTTTATC-1	-4.6412	9.1605	1CB	Tm-CD4-HSPA1A
GGCTGGTTCTACCAGA-1	-4.6566	9.36568	1CB	Tm-CD4-HSPA1A
GGGACCTAGCCACGCT-1	-4.91523	9.40615	1CB	Tm-CD4-HSPA1A
GGGACCTTCTTGTATC-1	-3.8675	8.89628	1CB	Tm-CD8-HSPA1A
GGGAGATCAGCATGAG-1	-2.92822	8.06984	1CB	Tem-CD8
GGGATGATCCGCGTTT-1	-6.46568	9.59678	1CB	Treg
GGGATGATCGTTGCCT-1	-3.76621	8.7772	1CB	Tm-CD8-HSPA1A
GGGCATCGTGAAGGCT-1	-4.10472	8.86856	1CB	Tm-CD4-HSPA1A
GGTGCGTTCGAGAGCA-1	-3.67522	8.83059	1CB	Tm-CD8-HSPA1A
GTACTTTCATTGCGGC-1	-4.61291	9.31331	1CB	Tm-CD4-HSPA1A
GTAGGCCAGACAATAC-1	-3.84095	8.95761	1CB	Tm-CD8-HSPA1A
GTAGGCCGTGTGAAAT-1	-4.79172	8.86299	1CB	Tm-CD4-HSPA1A
GTATTCTCAGTAGAGC-1	-6.25894	9.58561	1CB	Treg
GTCAAGTCAGACGCCT-1	-4.76779	8.69633	1CB	Tm-CD4-HSPA1A
GTCCTCAAGGGCACTA-1	-3.18394	8.40095	1CB	Tm-CD8-HSPA1A
GTCCTCACAGTGGGAT-1	-3.516	8.84043	1CB	Tm-CD8-HSPA1A
GTCCTCATCATTCACT-1	-2.73649	8.64595	1CB	Tm-CD8-HSPA1A
GTCTCGTGTGTTTGTG-1	-4.68772	9.268	1CB	Tm-CD4-HSPA1A
GTCTCGTTCGTTTATC-1	-4.15788	8.99776	1CB	Tm-CD8-HSPA1A
GTCTTCGCAAGGTTTC-1	-3.31793	8.76147	1CB	Tm-CD8-HSPA1A
GTGAAGGGTAGCTCCG-1	-4.90671	9.18619	1CB	Tm-CD4-HSPA1A
GTGCATAGTAAATGAC-1	-3.82284	8.98799	1CB	Tm-CD8-HSPA1A
GTGCATATCCTGTAGA-1	-4.6847	9.34027	1CB	Tm-CD4-HSPA1A
GTGCGGTGTGTGACCC-1	-3.52182	8.64262	1CB	Tm-CD8-HSPA1A
GTGCTTCCACCGTTGG-1	-4.68	9.22287	1CB	Tm-CD4-HSPA1A
GTGCTTCCATCGGTTA-1	-3.65975	8.80205	1CB	Tm-CD8-HSPA1A
GTTAAGCCACATTAGC-1	-4.72657	9.15178	1CB	Tm-CD4-HSPA1A
GTTCATTCACAACGTT-1	-3.44757	8.66018	1CB	Tm-CD8-HSPA1A
GTTCGGGGTCTAGAGG-1	1.83085	6.64049	1CB	T-cycling
TAAGCGTCAGTAAGCG-1	-3.66415	8.54612	1CB	Tm-CD4-HSPA1A
TAAGCGTTCCCGGATG-1	-4.7092	9.28124	1CB	Tm-CD4-HSPA1A
TAAGTGCAGGAATTAC-1	-3.81782	8.9277	1CB	Tm-CD8-HSPA1A
TAAGTGCCAGTGAGTG-1	-5.91799	9.58223	1CB	Treg
TACAGTGTCCCAAGTA-1	-2.66089	7.90229	1CB	Tem-CD8
TACCTATAGCCACGTC-1	-4.67859	9.2048	1CB	Tm-CD4-HSPA1A
TACCTATCAATGCCAT-1	-3.67435	8.9584	1CB	Tm-CD8-HSPA1A
TACTCATCACAGGTTT-1	-4.03191	9.19993	1CB	Tm-CD8-HSPA1A
TACTCGCCACCACGTG-1	-3.21282	8.81496	1CB	Tm-CD8-HSPA1A
TACTTACCACACATGT-1	-3.45301	8.71752	1CB	Tm-CD8-HSPA1A
TACTTACCAGCGTAAG-1	-3.59192	8.54873	1CB	Tm-CD4-HSPA1A
TAGAGCTAGACCTAGG-1	-3.56948	8.55449	1CB	Tm-CD4-HSPA1A
TAGCCGGGTACTTGAC-1	-3.64319	8.69871	1CB	Tm-CD8-HSPA1A
TAGCCGGGTATGGTTC-1	-5.06338	9.60073	1CB	Treg
TAGTGGTCAAGTTGTC-1	-4.67859	9.2613	1CB	Tm-CD4-HSPA1A
TAGTGGTGTGTTTGGT-1	-4.63408	9.23985	1CB	Tm-CD4-HSPA1A
TAGTGGTTCGTGGACC-1	-4.74093	9.36588	1CB	Tm-CD4-HSPA1A
TATCAGGCATTCCTCG-1	-3.42715	8.84479	1CB	Tm-CD8-HSPA1A
TATCAGGTCTATCCCG-1	-3.70584	8.57786	1CB	Tm-CD4-CD69
TATGCCCCAATAACGA-1	-4.68304	9.29882	1CB	Tm-CD4-HSPA1A
TCACGAACACATCCGG-1	-3.50237	8.74799	1CB	Tm-CD8-HSPA1A
TCAGATGGTGGACGAT-1	-4.6599	9.19189	1CB	Tm-CD4-HSPA1A
TCAGCAAAGGTAGCCA-1	-3.14957	8.81584	1CB	Tm-CD8-HSPA1A
TCAGCTCCAGCTGTTA-1	-4.66442	8.94537	1CB	Tm-CD4-HSPA1A
TCAGCTCTCTACTTAC-1	-4.57879	7.98144	1CB	Tm-CD4-CD69
TCAGGTAAGCATCATC-1	-2.8856	8.47206	1CB	Tm-CD8-HSPA1A
TCATTTGGTCTGATTG-1	-4.61172	9.37575	1CB	Tm-CD4-HSPA1A
TCCACACAGGCCGAAT-1	-4.58098	8.90143	1CB	Tm-CD4-HSPA1A
TCCCGATAGTGACTCT-1	-4.62343	8.92536	1CB	Tm-CD4-HSPA1A
TCGAGGCAGCTGCAAG-1	-4.56125	9.17874	1CB	Tm-CD4-HSPA1A
TCGCGAGCAAGCGTAG-1	-4.44793	8.32779	1CB	Tm-CD4-CD69
TCGCGAGCACAGGCCT-1	-3.29006	8.43764	1CB	Tm-CD8-HSPA1A
TCGCGTTCACGGCGTT-1	-2.72376	6.2494	1CB	Tem-CD8
TCGTACCAGTGTTGAA-1	-4.85105	9.26642	1CB	Tm-CD4-HSPA1A
TCGTAGAGTCCCTTGT-1	-3.73707	8.78641	1CB	Tm-CD4-HSPA1A
TCTATTGGTAAATGTG-1	-4.77308	9.31733	1CB	Tm-CD4-HSPA1A
TCTCTAATCTCTGTCG-1	-4.36654	9.2213	1CB	Tm-CD4-HSPA1A
TCTGGAAAGCCAGTAG-1	-4.52056	9.1989	1CB	Tm-CD4-HSPA1A
TCTTCGGTCAGCCTAA-1	-3.33806	8.60388	1CB	Tm-CD8-HSPA1A
TCTTTCCAGAGCCTAG-1	-2.88786	8.04965	1CB	Tem-CD8
TCTTTCCCAGATAATG-1	-4.43815	9.33175	1CB	Tm-CD4-HSPA1A
TCTTTCCGTCAACTGT-1	-4.13941	7.97285	1CB	Tm-CD4-CD69
TCTTTCCGTCAGAAGC-1	-4.74053	9.45162	1CB	Tm-CD4-HSPA1A
TGAAAGAAGGGCATGT-1	-3.40116	8.83592	1CB	Tm-CD8-HSPA1A
TGACGGCAGTTAGCGG-1	-3.52707	8.82791	1CB	Tm-CD8-HSPA1A
TGAGGGAAGTAGATGT-1	-4.58637	9.20261	1CB	Tm-CD4-HSPA1A
TGCGGGTGTGTTAAGA-1	-4.57923	9.12641	1CB	Tm-CD4-HSPA1A
TGCGGGTGTTAAGATG-1	-5.12922	9.7597	1CB	Treg
TGCGTGGGTGGTGTAG-1	-4.62241	9.1785	1CB	Tm-CD4-HSPA1A
TGCGTGGGTTTGACAC-1	-3.82269	8.93152	1CB	Tm-CD8-HSPA1A
TGCGTGGTCTGAAAGA-1	-3.62334	8.92447	1CB	Tm-CD8-HSPA1A
TGCTACCGTTCAGGCC-1	-3.46054	8.79517	1CB	Tm-CD8-HSPA1A
TGGCCAGGTGAAGGCT-1	-3.68094	8.85785	1CB	Tm-CD8-HSPA1A
TGGCGCAGTCTAGGTT-1	-3.04227	7.60598	1CB	Tem-CD8
TGGCTGGAGAGATGAG-1	-3.51187	7.35386	1CB	Tm-CD4-CD69
TGGCTGGCAAAGAATC-1	-4.61517	9.29777	1CB	Tm-CD4-HSPA1A
TGGCTGGTCGTGACAT-1	-4.5667	9.23289	1CB	Tm-CD4-HSPA1A
TGGGAAGAGATGTAAC-1	-4.12056	9.38265	1CB	Tm-CD4-HSPA1A
TGGGAAGCAGTATCTG-1	-4.03384	8.92119	1CB	Tm-CD8-HSPA1A
TGGGAAGCATTGGGCC-1	-3.64282	8.72154	1CB	Tm-CD8-HSPA1A
TGGGCGTTCTCAACTT-1	-4.18299	9.12337	1CB	Tm-CD4-HSPA1A
TGTATTCTCTTCGAGA-1	-4.17986	9.05916	1CB	Tm-CD8-HSPA1A
TTAGGCACAATCGGTT-1	-4.5148	9.54072	1CB	Tm-CD4-HSPA1A
TTAGGCAGTAAATGAC-1	-5.25802	9.65795	1CB	Treg
TTAGTTCGTCATGCCG-1	-4.03146	9.44447	1CB	Tm-CD4-HSPA1A
TTATGCTCATCCGCGA-1	-3.62885	8.80086	1CB	Tm-CD8-HSPA1A
TTCCCAGTCAGAGGTG-1	-3.77841	8.9545	1CB	Tm-CD8-HSPA1A
TTCGGTCTCTGAGTGT-1	-4.43959	9.15136	1CB	Tm-CD4-HSPA1A
TTCTACACATCCCACT-1	-4.58878	9.41978	1CB	Tm-CD4-HSPA1A
TTCTTAGGTAATAGCA-1	-4.64505	9.12076	1CB	Tm-CD4-HSPA1A
TTGACTTAGGGCTTGA-1	-4.51787	9.11399	1CB	Tm-CD4-HSPA1A
TTGCCGTAGGGAAACA-1	-2.43923	7.88296	1CB	Tem-CD8
TTGCCGTCAGACAGGT-1	-3.44749	8.76597	1CB	Tm-CD8-HSPA1A
TTGCCGTGTACCGTAT-1	-4.49309	8.95054	1CB	Tm-CD4-HSPA1A
TTGCCGTGTGCTGTAT-1	-3.98144	9.26292	1CB	Tm-CD8-HSPA1A
TTGCGTCAGTCCAGGA-1	-3.9803	8.70616	1CB	Tm-CD4-HSPA1A
TTGGAACCAGTCAGAG-1	-7.29983	-0.391085	1CB	Tm-CD4
TTGGCAAGTGCAGGTA-1	-4.68172	9.20951	1CB	Tm-CD4-HSPA1A
TTGTAGGAGAGATGAG-1	-2.88208	8.33751	1CB	Tm-CD8-HSPA1A
TTTACTGGTTTGTTGG-1	-4.47598	8.96825	1CB	Tm-CD4-HSPA1A
TTTATGCTCGGATGTT-1	-4.6818	9.23609	1CB	Tm-CD4-HSPA1A
TTTATGCTCGTTTAGG-1	-3.95347	9.01036	1CB	Tm-CD8-HSPA1A
TTTCCTCGTACCCAAT-1	-4.03203	8.97379	1CB	Tm-CD8-HSPA1A
TTTGGTTCACACGCTG-1	-4.75506	9.29887	1CB	Tm-CD4-HSPA1A
TTTGGTTTCACGATGT-1	-3.04857	8.65595	1CB	Tm-CD8-HSPA1A
AAACCTGCAAGGTGTG-3	-4.22302	9.63735	1CT1	Tm-CD4-HSPA1A
AAACGGGAGCCTTGAT-3	-4.63904	9.45928	1CT1	Tm-CD4-HSPA1A
AAACGGGGTATAATGG-3	-3.88103	8.9826	1CT1	Tm-CD4-HSPA1A
AAACGGGGTGGGTCAA-3	-4.69865	9.31058	1CT1	Tm-CD4-HSPA1A
AAAGCAAAGTCTCGGC-3	-3.9657	9.09555	1CT1	Tm-CD8-HSPA1A
AAAGCAATCCTATGTT-3	-3.72316	9.14248	1CT1	Tm-CD8-HSPA1A
AAAGCAATCTTAGAGC-3	-4.23377	9.3369	1CT1	Tm-CD4-HSPA1A
AAAGTAGTCGTAGGAG-3	-3.72479	9.18793	1CT1	Tm-CD8-HSPA1A
AACGTTGAGACAAAGG-3	-2.30308	8.97374	1CT1	Tm-CD8-HSPA1A
AACGTTGCAGGGCATA-3	-3.75475	9.25534	1CT1	Tm-CD8-HSPA1A
AACTCCCCACCCAGTG-3	-7.03321	0.851441	1CT1	Tm-CD4
AACTCCCTCACAATGC-3	-4.0486	9.77308	1CT1	Tm-CD4-HSPA1A
AACTGGTTCAAACCAC-3	-3.71094	9.34588	1CT1	Tm-CD4-HSPA1A
AAGCCGCCAGTTAACC-3	-6.08186	9.51032	1CT1	Treg
AAGTCTGAGCCAGAAC-3	-3.32896	9.01059	1CT1	Tm-CD8-HSPA1A
AATCCAGTCATCTGTT-3	-4.52876	9.5801	1CT1	Tm-CD4-HSPA1A
AATCGGTCAAGGGTCA-3	-4.4367	9.5354	1CT1	Tm-CD4-HSPA1A
ACACCCTTCTCGTTTA-3	-4.56333	9.62275	1CT1	Tm-CD4-HSPA1A
ACACTGACACCATGTA-3	-3.68889	9.00665	1CT1	Tm-CD8-HSPA1A
ACATACGTCACCCTCA-3	-2.79383	9.32822	1CT1	Tm-CD8-ANXA1
ACATCAGCACGTCTCT-3	-4.31518	9.61128	1CT1	Tm-CD4-HSPA1A
ACATCAGCAGTTTACG-3	-4.36258	9.32506	1CT1	Tm-CD4-HSPA1A
ACCAGTACATTTGCCC-3	-5.57631	10.0974	1CT1	Treg
ACCAGTAGTGGTTTCA-3	-2.51199	8.74314	1CT1	Tm-CD8-HSPA1A
ACCAGTATCTACCTGC-3	-4.21335	9.5576	1CT1	Tm-CD4-HSPA1A
ACCAGTATCTTAGAGC-3	-2.93819	8.95891	1CT1	Tm-CD8-HSPA1A
ACCCACTCAGCGTCCA-3	-3.18001	8.89184	1CT1	Tm-CD8-HSPA1A
ACCTTTAGTGTTTGGT-3	-4.45128	9.62717	1CT1	Tm-CD4-HSPA1A
ACGAGCCCAATGCCAT-3	-3.52849	9.29043	1CT1	Tm-CD8-HSPA1A
ACGAGCCGTTGAGGTG-3	-2.85001	8.84744	1CT1	Tm-CD8-HSPA1A
ACGCCAGAGCTACCTA-3	-4.50429	9.62889	1CT1	Tm-CD4-HSPA1A
ACGCCAGCACAAGACG-3	-4.49566	9.28085	1CT1	Tm-CD4-HSPA1A
ACGCCGAGTTAAGACA-3	-4.55885	9.68444	1CT1	Tm-CD4-HSPA1A
ACGGGCTAGATGGCGT-3	-5.47765	10.095	1CT1	Treg
ACGGGCTTCGGATGGA-3	-6.60087	9.70931	1CT1	Treg
ACGGGTCCAGTTCATG-3	-1.91305	8.49263	1CT1	Tm-CD8-HSPA1A
ACGTCAAAGTATCTCG-3	-4.67771	9.57232	1CT1	Tm-CD4-HSPA1A
ACTGAGTTCATGCATG-3	-3.66372	9.31551	1CT1	Tm-CD8-HSPA1A
ACTGTCCCAGGTTTCA-3	-3.37982	9.16461	1CT1	Tm-CD8-HSPA1A
ACTTACTTCGGCCGAT-3	-5.38005	9.61979	1CT1	Treg
ACTTTCAAGTTGAGTA-3	-6.71607	9.8189	1CT1	Treg
AGAATAGCAAACGCGA-3	-2.73975	8.1006	1CT1	Tem-CD8
AGAGTGGAGCTAACTC-3	-4.22537	9.08893	1CT1	Tm-CD4-HSPA1A
AGATCTGGTCACAAGG-3	-4.63819	9.55118	1CT1	Tm-CD4-HSPA1A
AGATCTGGTTCGTCTC-3	-4.33222	9.9902	1CT1	Tm-CD4-HSPA1A
AGATTGCTCACGATGT-3	-5.50987	9.6674	1CT1	Treg
AGCATACTCGTCCGTT-3	-2.53644	8.73462	1CT1	Tm-CD8-HSPA1A
AGCCTAAGTCAGCTAT-3	-4.4743	9.46687	1CT1	Tm-CD4-HSPA1A
AGCCTAAGTTGGGACA-3	-3.52877	10.8688	1CT1	Tm-CD4-ANXA1
AGCGGTCAGGGCACTA-3	-3.25936	8.9375	1CT1	Tm-CD8-HSPA1A
AGCGGTCGTAGGCTGA-3	-5.3266	9.972	1CT1	Treg
AGCGTATCATTGGCGC-3	-3.7947	9.24628	1CT1	Tm-CD4-HSPA1A
AGCTCCTGTCTGCGGT-3	-5.41124	9.6408	1CT1	Treg
AGCTCTCCACCATGTA-3	-4.53417	9.41176	1CT1	Tm-CD4-HSPA1A
AGGCCACCACGCCAGT-3	1.65496	6.5088	1CT1	T-cycling
AGGCCACTCCAGTATG-3	-4.94995	9.75035	1CT1	Treg
AGGCCGTAGCTGCCCA-3	-3.93588	9.54257	1CT1	Tm-CD4-HSPA1A
AGGCCGTAGTGCCATT-3	-3.39111	8.78797	1CT1	Tm-CD8-HSPA1A
AGGTCATCACCGATAT-3	-4.00475	8.72959	1CT1	Tm-CD4-HSPA1A
AGGTCCGCAGGCTGAA-3	-3.4249	8.75026	1CT1	Tm-CD8-HSPA1A
AGGTCCGGTCTCTTAT-3	-5.41145	9.61005	1CT1	Treg
AGGTCCGTCGCGCCAA-3	-4.54912	9.51622	1CT1	Tm-CD4-HSPA1A
ATAACGCAGAAGGTTT-3	-4.32988	9.88629	1CT1	Tm-CD4-HSPA1A
ATAAGAGGTCGACTAT-3	-4.81625	9.31072	1CT1	Tm-CD4-HSPA1A
ATCATCTTCGTTTATC-3	-4.22573	8.87963	1CT1	Tm-CD4-HSPA1A
ATCATGGAGAGTAATC-3	-4.49639	9.73481	1CT1	Tm-CD4-HSPA1A
ATCCACCTCCTGTAGA-3	-3.61869	9.20115	1CT1	Tm-CD8-HSPA1A
ATCCGAAAGGCTCAGA-3	-6.54752	9.73551	1CT1	Treg
ATCTACTTCTGATTCT-3	-3.4524	8.76065	1CT1	Tm-CD8-HSPA1A
ATTACTCTCAGTCCCT-3	-4.45305	9.2206	1CT1	Tm-CD4-HSPA1A
ATTATCCAGTGTGGCA-3	-2.76713	9.5297	1CT1	Tm-CD4-CD69
ATTATCCTCACTTATC-3	-5.46965	9.89923	1CT1	Treg
ATTGGACCAATGGAGC-3	-4.22919	9.96352	1CT1	Tm-CD4-HSPA1A
ATTGGACTCATGTCTT-3	-3.97743	9.33327	1CT1	Tm-CD4-HSPA1A
ATTGGTGCACAAGACG-3	-4.89733	9.67174	1CT1	Treg
ATTTCTGGTCATGCCG-3	-3.01429	9.07408	1CT1	Tm-CD8-HSPA1A
CAACCTCGTAAGGGCT-3	-3.66744	9.32708	1CT1	Tm-CD8-HSPA1A
CAACTAGCACATAACC-3	-4.15935	9.65748	1CT1	Tm-CD4-HSPA1A
CAACTAGTCGGATGGA-3	-3.87913	10.161	1CT1	Tm-CD4-HSPA1A
CAAGTTGGTTTGTTTC-3	-5.57193	9.57037	1CT1	Treg
CACACAACATCCAACA-3	-5.14696	9.66896	1CT1	Treg
CACACAATCACATACG-3	-4.03674	9.74686	1CT1	Tm-CD4-HSPA1A
CACACTCAGCAGATCG-3	-2.72004	8.92429	1CT1	Tm-CD8-HSPA1A
CACAGTACATACTACG-3	-4.80889	9.44397	1CT1	Tm-CD4-HSPA1A
CACATAGAGGACAGAA-3	-2.91772	8.9371	1CT1	Tm-CD8-HSPA1A
CACCTTGGTTGCGCAC-3	-4.85771	9.56071	1CT1	Tm-CD4-HSPA1A
CACCTTGGTTTGTGTG-3	-3.40158	9.01753	1CT1	Tm-CD8-HSPA1A
CACCTTGTCAGGCAAG-3	1.63358	6.60086	1CT1	T-cycling
CACTCCACACTTGGAT-3	-2.65936	8.71669	1CT1	Tm-CD8-HSPA1A
CAGAGAGCACTGTTAG-3	-3.47131	9.02069	1CT1	Tm-CD8-HSPA1A
CAGAGAGTCCATGCTC-3	-3.46996	8.87092	1CT1	Tm-CD8-HSPA1A
CAGCCGATCTGTTTGT-3	-3.85869	9.45881	1CT1	Tm-CD4-HSPA1A
CAGCTGGTCCTTCAAT-3	1.54178	6.61132	1CT1	T-cycling
CAGGTGCGTGCGCTTG-3	-5.98668	9.55275	1CT1	Treg
CAGTCCTAGAATCTCC-3	-3.27065	9.149	1CT1	Tm-CD8-HSPA1A
CAGTCCTAGATGCGAC-3	-4.84973	9.66534	1CT1	Treg
CAGTCCTGTTACCAGT-3	-2.61157	8.64416	1CT1	Tm-CD8-HSPA1A
CATCAGAAGAGTAATC-3	-3.25663	8.47937	1CT1	Tm-CD8-HSPA1A
CATCAGAAGCTTCGCG-3	-3.23752	8.97499	1CT1	Tm-CD8-HSPA1A
CATCAGACACACCGCA-3	-4.28675	8.8612	1CT1	Tm-CD4-HSPA1A
CATGACAGTTGATTCG-3	-4.53315	9.5191	1CT1	Tm-CD4-HSPA1A
CATGCCTGTACGAAAT-3	-3.28786	9.13413	1CT1	Tm-CD8-HSPA1A
CATGGCGAGCTCCCAG-3	-6.63022	9.7554	1CT1	Treg
CATGGCGTCAGAGCTT-3	-6.74955	9.81018	1CT1	Treg
CCACCTAAGCAGATCG-3	-4.30049	8.50462	1CT1	Tm-CD4-HSPA1A
CCACCTAGTACTTAGC-3	-5.57052	9.5699	1CT1	Treg
CCACGGATCATGTGGT-3	-5.65478	9.65158	1CT1	Treg
CCAGCGAAGCTAAACA-3	-3.46048	9.2056	1CT1	Tm-CD8-HSPA1A
CCATGTCTCCGAAGAG-3	-1.12157	8.18542	1CT1	Tpex-CD8
CCATGTCTCGGGAGTA-3	-5.40195	9.57461	1CT1	Treg
CCCAGTTAGAGCCTAG-3	-4.06195	9.23428	1CT1	Tm-CD4-HSPA1A
CCCAGTTTCGCTTAGA-3	-5.51204	9.87665	1CT1	Treg
CCGGTAGAGATTACCC-3	-4.19424	9.43774	1CT1	Tm-CD4-HSPA1A
CCGGTAGGTGGTAACG-3	-3.02375	8.92962	1CT1	Tm-CD8-HSPA1A
CCGTTCATCTGCTGTC-3	-5.17306	9.64235	1CT1	Treg
CCTACCAGTCCAGTTA-3	-2.61862	8.84547	1CT1	Tm-CD8-HSPA1A
CCTACCATCATTATCC-3	-5.306	9.74824	1CT1	Treg
CCTAGCTGTTACGCGC-3	-3.69437	9.29931	1CT1	Tm-CD8-HSPA1A
CCTCTGAGTTAAGACA-3	-2.6788	8.63695	1CT1	Tm-CD8-HSPA1A
CCTCTGATCGGCTTGG-3	-4.45558	9.70862	1CT1	Tm-CD4-HSPA1A
CCTTACGTCTTAGCCC-3	-3.41948	9.13393	1CT1	Tm-CD8-HSPA1A
CCTTCGATCCTTTCGG-3	-3.1475	8.83445	1CT1	Tm-CD8-HSPA1A
CCTTTCTGTTCAACCA-3	-4.9664	9.55838	1CT1	Treg
CGACCTTTCGGAGCAA-3	-2.56294	8.69285	1CT1	Tm-CD8-HSPA1A
CGAGCACTCACCACCT-3	-4.67801	9.38566	1CT1	Tm-CD4-HSPA1A
CGAGCCATCACCTTAT-3	-4.38047	9.68299	1CT1	Tm-CD4-HSPA1A
CGAGCCATCACGATGT-3	-5.41592	9.63594	1CT1	Treg
CGATGTAGTCAGCTAT-3	-5.04686	9.68133	1CT1	Tm-CD8-HSPA1A
CGCCAAGTCAACGGGA-3	-6.06835	9.70327	1CT1	Treg
CGCGGTAGTGTGAATA-3	-3.90572	9.21032	1CT1	Tm-CD4-HSPA1A
CGCTGGAAGACTTTCG-3	-3.60509	8.84525	1CT1	Tm-CD8-HSPA1A
CGGACGTGTAAGAGGA-3	-3.72666	7.14199	1CT1	Tm-CD4-CD69
CGGACGTGTAGCTCCG-3	-2.5946	8.79948	1CT1	Tm-CD8-HSPA1A
CGGACGTTCACAATGC-3	-4.47201	9.46404	1CT1	Tm-CD4-HSPA1A
CGGAGCTCAATCCAAC-3	-5.41566	9.85812	1CT1	Treg
CGGAGCTGTCCAGTAT-3	-6.5484	9.70433	1CT1	Treg
CGGAGCTTCACGACTA-3	-4.55377	9.68773	1CT1	Tm-CD4-HSPA1A
CGGTTAAGTCCATGAT-3	-4.54644	9.38695	1CT1	Tm-CD4-HSPA1A
CGGTTAAGTTCAGGCC-3	-3.43557	9.06231	1CT1	Tm-CD8-HSPA1A
CGTCACTAGAGTGAGA-3	-4.50883	9.18558	1CT1	Tm-CD4-HSPA1A
CGTTAGAGTGGCAAAC-3	-2.42225	9.24124	1CT1	Tem-CD8
CGTTAGATCACTTCAT-3	-4.5347	9.72583	1CT1	Tm-CD4-HSPA1A
CGTTAGATCTAACTTC-3	-3.27654	9.18312	1CT1	Tm-CD8-HSPA1A
CTAATGGCACAACTGT-3	-4.41342	9.67782	1CT1	Tm-CD4-HSPA1A
CTACATTGTGTTCGAT-3	-3.34176	9.29007	1CT1	Tm-CD8-HSPA1A
CTACATTTCCCTAATT-3	-5.2692	9.84663	1CT1	Treg
CTACCCACACACTGCG-3	-4.3047	9.40644	1CT1	Tm-CD4-HSPA1A
CTAGAGTAGCCGGTAA-3	-4.54992	9.4267	1CT1	Tm-CD4-HSPA1A
CTAGTGACAAAGCAAT-3	-3.40486	9.1909	1CT1	Tm-CD8-HSPA1A
CTAGTGACACGGTGTC-3	-4.56488	9.54366	1CT1	Tm-CD4-HSPA1A
CTCAGAAAGTTCGATC-3	-4.56977	9.4274	1CT1	Tm-CD4-HSPA1A
CTCAGAATCAGGATCT-3	-4.46103	9.37834	1CT1	Tm-CD4-HSPA1A
CTCCTAGAGCCATCGC-3	-0.756413	8.00535	1CT1	Tpex-CD8
CTCGAAACATGTTGAC-3	-3.9542	9.15012	1CT1	Tm-CD4-HSPA1A
CTCGGAGCAATAGAGT-3	-4.38383	9.70754	1CT1	Tm-CD4-HSPA1A
CTCGTACGTTTAAGCC-3	-4.41688	9.55676	1CT1	Tm-CD4-HSPA1A
CTCTACGTCCCTGACT-3	-2.88691	9.02068	1CT1	Tm-CD8-HSPA1A
CTGAAACGTCGCGGTT-3	-4.34618	9.47958	1CT1	Tm-CD4-HSPA1A
CTGGTCTCAGACAGGT-3	-4.31831	9.76595	1CT1	Tm-CD4-HSPA1A
CTGGTCTGTAACGTTC-3	-4.43646	8.85359	1CT1	Tm-CD4-HSPA1A
CTTAACTCATGAAGTA-3	-6.62705	9.70679	1CT1	Treg
CTTAACTTCCACGCAG-3	-3.60073	8.83612	1CT1	Tm-CD8-HSPA1A
CTTCTCTGTAGCTCCG-3	-6.73147	9.74164	1CT1	Treg
GAAACTCCATTGGTAC-3	-3.12789	8.99611	1CT1	Tm-CD8-HSPA1A
GAAATGAAGTAAGTAC-3	-3.43952	9.15875	1CT1	Tm-CD8-HSPA1A
GAACCTAAGGCTATCT-3	-3.6631	9.37166	1CT1	Tm-CD8-HSPA1A
GAACCTATCTCGATGA-3	-3.91547	9.01677	1CT1	Tm-CD8-HSPA1A
GAATAAGGTACCGTAT-3	-4.54627	9.22806	1CT1	Tm-CD4-HSPA1A
GAATGAACAGATTGCT-3	-4.59643	9.59059	1CT1	Tm-CD4-HSPA1A
GACACGCTCAGGCAAG-3	-3.69798	9.01679	1CT1	Tm-CD8-HSPA1A
GACAGAGGTTGCTCCT-3	-3.44723	9.3155	1CT1	Tm-CD8-HSPA1A
GACCAATGTAGGCATG-3	-4.42966	9.47227	1CT1	Tm-CD4-HSPA1A
GACCTGGTCGTCTGCT-3	-2.58439	8.73289	1CT1	Tm-CD8-HSPA1A
GACGGCTTCTTTAGTC-3	-4.5963	9.51959	1CT1	Tm-CD4-HSPA1A
GACTAACAGGGTGTTG-3	-2.35661	8.97144	1CT1	Tm-CD8-HSPA1A
GACTGCGTCCGCGGTA-3	-2.93563	9.00041	1CT1	Tm-CD8-HSPA1A
GACTGCGTCTTTAGGG-3	-3.05266	8.40781	1CT1	Tm-CD8-HSPA1A
GAGTCCGTCGCAAGCC-3	-2.97103	8.91532	1CT1	Tm-CD8-HSPA1A
GATCGATTCTTATCTG-3	-3.23037	9.01385	1CT1	Tm-CD8-HSPA1A
GATCGTACACAGATTC-3	-5.44071	9.67182	1CT1	Treg
GATCGTAGTGCTTCTC-3	-3.97972	9.39222	1CT1	Tm-CD4-HSPA1A
GATGAAACAATCTACG-3	-4.3763	9.36032	1CT1	Tm-CD4-HSPA1A
GATGAGGTCGATAGAA-3	-3.78684	9.56401	1CT1	Tm-CD4-HSPA1A
GATGAGGTCTAACCGA-3	-4.27675	9.50007	1CT1	Tm-CD4-HSPA1A
GATGCTAAGGATCGCA-3	-4.16165	9.33727	1CT1	Tm-CD4-HSPA1A
GATGCTATCATTGCGA-3	-3.18778	7.74025	1CT1	Tem-CD8
GCAATCAAGTCATCCA-3	-2.88945	8.42096	1CT1	Tm-CD8-HSPA1A
GCAATCAGTAAATGAC-3	-4.39301	8.99645	1CT1	Tm-CD4-HSPA1A
GCAATCAGTCCGTTAA-3	-4.39093	9.71312	1CT1	Tm-CD4-HSPA1A
GCAGTTACATCGGTTA-3	-5.98867	9.56972	1CT1	Treg
GCATGCGCACATTCGA-3	-3.9685	9.42873	1CT1	Tm-CD4-HSPA1A
GCCTCTAGTAGGGACT-3	-5.93851	9.60195	1CT1	Treg
GCCTCTATCACGAAGG-3	-5.48175	9.90059	1CT1	Treg
GCGAGAAGTCCAGTTA-3	-4.55401	9.39447	1CT1	Tm-CD4-HSPA1A
GCGCAACTCTCCAGGG-3	-6.48621	9.7392	1CT1	Treg
GCGCAGTCATCACCCT-3	-5.20162	9.86967	1CT1	Treg
GCGCAGTGTTTGCATG-3	-3.16498	8.65293	1CT1	Tm-CD8-HSPA1A
GCGCCAACAAGCCATT-3	-3.31617	9.11489	1CT1	Tm-CD8-HSPA1A
GCGCCAATCCGCTGTT-3	-3.24255	8.93036	1CT1	Tm-CD8-HSPA1A
GCTCCTAAGATAGCAT-3	-4.00398	9.45461	1CT1	Tm-CD4-HSPA1A
GCTCCTAAGCCCTAAT-3	-6.45721	9.76173	1CT1	Treg
GCTCTGTTCACCAGGC-3	-3.54673	8.89923	1CT1	Tm-CD8-HSPA1A
GCTGCGAGTAGATTAG-3	-4.69857	9.58874	1CT1	Tm-CD4-HSPA1A
GCTGGGTCAGACAAAT-3	-3.37621	8.81744	1CT1	Tm-CD8-HSPA1A
GCTTCCAGTTCCCGAG-3	-4.32997	9.4154	1CT1	Tm-CD4-HSPA1A
GCTTGAACACGAAGCA-3	-0.948212	8.10926	1CT1	Tpex-CD8
GGAAAGCCAGTCAGCC-3	-4.5637	9.47557	1CT1	Tm-CD4-HSPA1A
GGAAAGCGTACACCGC-3	-4.11937	9.54655	1CT1	Tm-CD4-HSPA1A
GGAATAACATATGGTC-3	-5.2564	9.74316	1CT1	Treg
GGACAAGAGTTCGCGC-3	-3.78803	9.49689	1CT1	Tm-CD8-HSPA1A
GGACAAGTCCAGAAGG-3	-4.38348	9.43019	1CT1	Tm-CD4-HSPA1A
GGACAGATCTAGAGTC-3	-2.92612	8.95705	1CT1	Tm-CD8-HSPA1A
GGACATTAGGTGCAAC-3	-5.77734	9.4626	1CT1	Treg
GGCAATTCACCACCAG-3	-4.9747	9.5252	1CT1	Tm-CD4-HSPA1A
GGCGACTCAAGCGTAG-3	-1.82843	8.36433	1CT1	Tm-CD8-HSPA1A
GGGACCTTCACCATAG-3	-3.52839	8.74191	1CT1	Tm-CD8-HSPA1A
GGGCATCAGAAGGACA-3	-2.24303	8.56777	1CT1	Tm-CD8-HSPA1A
GGGTTGCGTTCAACCA-3	-2.57225	8.74204	1CT1	Tm-CD8-HSPA1A
GGTATTGGTCGACTGC-3	-4.06649	9.42597	1CT1	Tm-CD4-HSPA1A
GGTATTGTCCATGAAC-3	-4.48302	9.54668	1CT1	Tm-CD4-HSPA1A
GGTGCGTAGGCCCTTG-3	-3.30506	8.62716	1CT1	Tm-CD8-HSPA1A
GTAACGTCACTTCTGC-3	-2.47761	8.72771	1CT1	Tm-CD8-HSPA1A
GTAACTGCATTCTTAC-3	-5.496	9.92394	1CT1	Treg
GTACTCCGTTATCACG-3	-4.44272	9.49414	1CT1	Tm-CD4-HSPA1A
GTACTTTAGTAGCCGA-3	-2.63127	8.68129	1CT1	Tm-CD8-HSPA1A
GTACTTTGTCTAGCGC-3	-4.53767	8.77168	1CT1	Tm-CD4-HSPA1A
GTAGGCCCAAATCCGT-3	-1.29866	8.13868	1CT1	Tm-CD8-HSPA1A
GTAGTCATCAACTCTT-3	-3.25189	8.97736	1CT1	Tm-CD8-HSPA1A
GTCAAGTCAATGGACG-3	-3.97377	9.4494	1CT1	Tm-CD4-HSPA1A
GTCCTCATCTTGTTTG-3	-2.81492	8.95624	1CT1	Tm-CD8-HSPA1A
GTCTCGTAGAGGTTAT-3	-4.51051	9.64098	1CT1	Tm-CD4-HSPA1A
GTCTCGTAGTGGAGAA-3	-4.3044	9.07414	1CT1	Treg
GTCTCGTGTCGAATCT-3	-3.01287	8.87816	1CT1	Tm-CD8-HSPA1A
GTCTCGTTCAGCCTAA-3	-5.9289	9.59128	1CT1	Treg
GTGAAGGCAGCCTTGG-3	-2.30862	8.03339	1CT1	Tem-CD8
GTGCGGTAGAGGTTAT-3	-5.31069	9.92419	1CT1	Treg
GTGCGGTCAGCTTCGG-3	-2.86543	8.99389	1CT1	Tm-CD8-HSPA1A
GTGCGGTTCGATCCCT-3	-4.15752	9.43876	1CT1	Tm-CD4-HSPA1A
GTGCTTCCATGCTGGC-3	-4.30185	9.05649	1CT1	Tm-CD4-HSPA1A
GTGGGTCCAATGGAGC-3	-4.16465	9.65262	1CT1	Tm-CD4-HSPA1A
GTGTTAGGTTTAGGAA-3	-3.84849	9.16248	1CT1	Tm-CD8-HSPA1A
GTTAAGCCAACTGCGC-3	-4.16291	9.41958	1CT1	Tm-CD4-HSPA1A
GTTCATTTCAAGCCTA-3	-4.54688	9.51671	1CT1	Tm-CD4-HSPA1A
GTTCATTTCCATGCTC-3	-3.51243	9.23213	1CT1	Tm-CD8-HSPA1A
GTTCATTTCTTTAGGG-3	-2.92615	8.87609	1CT1	Tm-CD8-HSPA1A
GTTCGGGAGCCTATGT-3	-2.68107	8.47043	1CT1	Tm-CD8-HSPA1A
GTTCTCGGTCATGCAT-3	-5.41435	9.88306	1CT1	Treg
GTTCTCGTCTCCAGGG-3	-4.58442	9.54653	1CT1	Tm-CD4-HSPA1A
TAAACCGAGACTAAGT-3	-3.84017	9.41249	1CT1	Tm-CD4-HSPA1A
TAAACCGCAAACTGCT-3	-5.52612	9.97464	1CT1	Treg
TAAGCGTGTTCAGGCC-3	-6.05163	9.68162	1CT1	Treg
TACCTTATCTAACGGT-3	-3.13137	9.2125	1CT1	Tm-CD8-HSPA1A
TACGGTACAGTTCATG-3	-5.82753	9.55242	1CT1	Treg
TACGGTATCACGACTA-3	-5.2064	9.69032	1CT1	Treg
TACTCATCAAGAAGAG-3	-6.60963	9.78308	1CT1	Treg
TACTCGCAGAGCCTAG-3	-4.43329	9.38277	1CT1	Tm-CD4-HSPA1A
TACTTGTGTGAGTGAC-3	1.11738	6.74156	1CT1	T-cycling
TACTTGTGTTCCACAA-3	-3.94798	9.30724	1CT1	Tm-CD4-HSPA1A
TACTTGTTCTGACCTC-3	-4.14344	9.04809	1CT1	Tm-CD4-HSPA1A
TACTTGTTCTTAGAGC-3	-5.26547	9.81312	1CT1	Treg
TAGAGCTCAGCCTATA-3	-4.52818	9.49006	1CT1	Tm-CD4-HSPA1A
TAGCCGGGTTATCACG-3	-2.93466	8.91594	1CT1	Tm-CD8-HSPA1A
TATCAGGAGGAGTTGC-3	-5.20628	9.9042	1CT1	Treg
TATCAGGTCGGCCGAT-3	-5.28639	9.76099	1CT1	Treg
TATGCCCTCTAACCGA-3	-4.39032	9.62486	1CT1	Tm-CD4-HSPA1A
TCAACGAAGCAGGCTA-3	-4.5668	9.54575	1CT1	Tm-CD4-HSPA1A
TCAATCTAGCGTGAGT-3	-0.80738	8.11006	1CT1	Tpex-CD8
TCAATCTGTTATCACG-3	-2.73077	8.69724	1CT1	Tm-CD8-HSPA1A
TCAGATGGTCATACTG-3	-2.83173	8.83382	1CT1	Tm-CD8-HSPA1A
TCAGCTCTCAAACAAG-3	-5.39743	9.69533	1CT1	Treg
TCAGGATCAATTCCTT-3	-6.7308	9.73342	1CT1	Treg
TCAGGATTCTTCCTTC-3	-4.72105	9.66523	1CT1	Tm-CD4-HSPA1A
TCAGGTAAGACTGGGT-3	-3.87692	9.01342	1CT1	Tm-CD4-HSPA1A
TCATTACAGTGTCCCG-3	-2.84404	9.00654	1CT1	Tm-CD8-HSPA1A
TCATTACTCTTCAACT-3	-3.46053	8.67544	1CT1	Tm-CD8-HSPA1A
TCCCGATGTTTCCACC-3	-4.39728	9.60983	1CT1	Tm-CD4-HSPA1A
TCGAGGCCAAGCCATT-3	-3.12318	8.53795	1CT1	Tm-CD8-HSPA1A
TCGAGGCTCCTTCAAT-3	-4.3592	9.57889	1CT1	Tm-CD4-HSPA1A
TCGCGAGAGACTACAA-3	-4.62484	9.3508	1CT1	Tm-CD4-HSPA1A
TCGCGAGCAGTTAACC-3	-4.06576	9.69605	1CT1	Tm-CD4-HSPA1A
TCGCGTTAGGTCATCT-3	-3.5055	9.32667	1CT1	Tm-CD8-HSPA1A
TCTATTGAGTTGTAGA-3	-4.18283	9.20059	1CT1	Tm-CD4-HSPA1A
TCTATTGTCTCTTGAT-3	-4.48357	9.45322	1CT1	Tm-CD4-HSPA1A
TCTCATAAGACAAGCC-3	1.81813	6.63551	1CT1	T-cycling
TCTCATAGTATAATGG-3	-4.20246	9.81521	1CT1	Tm-CD4-HSPA1A
TCTGAGACACACCGCA-3	-3.60316	10.7643	1CT1	Tm-CD4-ANXA1
TCTGAGAGTTGGAGGT-3	-4.17837	9.03111	1CT1	Tm-CD4-HSPA1A
TCTGGAAAGTTCGATC-3	-5.51327	9.93052	1CT1	Treg
TGAGAGGAGCACACAG-3	-3.05557	8.88193	1CT1	Tm-CD8-HSPA1A
TGCACCTCAGTAGAGC-3	-3.5315	9.04704	1CT1	Tm-CD8-HSPA1A
TGCGTGGCAGGAATGC-3	-2.75636	8.48062	1CT1	Tm-CD8-HSPA1A
TGGGAAGTCTCTTGAT-3	-3.0727	9.14648	1CT1	Tm-CD8-HSPA1A
TGGTTAGGTTCTGGTA-3	-0.858506	8.11597	1CT1	Tpex-CD8
TGGTTCCGTCAGTGGA-3	-3.58267	9.11219	1CT1	Tm-CD8-HSPA1A
TGTCCCATCTCGCATC-3	-4.45312	9.33709	1CT1	Tm-CD4-HSPA1A
TGTGTTTAGACAGAGA-3	-2.57601	8.97294	1CT1	Tm-CD8-HSPA1A
TGTTCCGCACCTATCC-3	-2.77756	8.64653	1CT1	Tm-CD8-HSPA1A
TTAGGACAGTCCGTAT-3	-3.69771	9.12276	1CT1	Tm-CD8-HSPA1A
TTCCCAGTCGCCGTGA-3	-2.88982	9.0927	1CT1	Tm-CD8-HSPA1A
TTCGAAGGTAGCGTGA-3	-5.20786	9.52852	1CT1	Treg
TTCGGTCCAGTCGATT-3	-2.89926	8.83521	1CT1	Tm-CD8-HSPA1A
TTCTACATCGACCAGC-3	-4.32379	9.53196	1CT1	Tm-CD4-HSPA1A
TTCTCAAGTAAGTAGT-3	-3.1692	8.97441	1CT1	Tm-CD8-HSPA1A
TTCTCAATCAGGCGAA-3	-2.58128	8.47653	1CT1	Tm-CD8-HSPA1A
TTCTTAGCATTATCTC-3	-3.75896	9.17401	1CT1	Tm-CD8-HSPA1A
TTGCCGTGTAAATGAC-3	-4.19569	9.13061	1CT1	Tm-CD4-HSPA1A
TTTACTGCAAAGAATC-3	-1.96661	9.36905	1CT1	Tm-CD8-ANXA1
TTTATGCTCGTCGTTC-3	-3.2372	8.99114	1CT1	Tm-CD8-HSPA1A
TTTCCTCAGATGCGAC-3	-4.22888	9.61225	1CT1	Tm-CD4-HSPA1A
TTTGCGCTCAGAGACG-3	-2.83174	7.52781	1CT1	Tem-CD8
TTTGGTTAGGGTTCCC-3	-4.16135	9.55559	1CT1	Tm-CD4-HSPA1A
AAACCTGAGTGTGGCA-4	-7.02513	-4.20467	1CT2	CD4-LTB
AAACCTGGTAACGTTC-4	-3.8239	1.914	1CT2	Tem-CD8
AAACCTGGTGTTCTTT-4	-3.362	-3.38933	1CT2	CD8-S100B
AAACCTGTCAACGGCC-4	-5.26987	-0.792019	1CT2	Tm-CD4
AAACCTGTCACCGTAA-4	-7.19136	-4.2922	1CT2	CD4-LTB
AAACCTGTCAGTACGT-4	-6.49101	-4.61553	1CT2	CD4-LTB
AAACCTGTCATGCATG-4	-5.80559	-1.74732	1CT2	Tm-CD4
AAACCTGTCGCGTTTC-4	-5.51789	-4.17158	1CT2	CD4-LTB
AAACCTGTCGGTCCGA-4	-4.66326	-5.36754	1CT2	CD4-LTB
AAACGGGAGCAGATCG-4	-7.20573	-5.53678	1CT2	CD4-LTB
AAACGGGAGGAGTTGC-4	-7.44275	-4.11001	1CT2	CD4-LTB
AAACGGGAGTTAGGTA-4	-8.10318	-5.00562	1CT2	CD4-LTB
AAACGGGCACCACGTG-4	-5.19697	-4.40628	1CT2	CD4-LTB
AAACGGGCACGGCTAC-4	-3.62935	-5.81891	1CT2	CD8-S100B
AAACGGGCACGGTTTA-4	-7.13187	-3.90029	1CT2	CD4-LTB
AAACGGGCATGCCACG-4	-7.0226	-3.88356	1CT2	CD4-LTB
AAACGGGCATGCCCGA-4	-6.62868	-3.99932	1CT2	CD4-LTB
AAACGGGCATGCCTAA-4	-5.59716	-4.67112	1CT2	CD4-LTB
AAACGGGGTAGCACGA-4	-5.68079	-4.44415	1CT2	CD4-LTB
AAACGGGGTCATATGC-4	-4.22852	-5.97095	1CT2	CD8-S100B
AAACGGGGTCCCTACT-4	-6.83124	-5.94226	1CT2	CD4-LTB
AAACGGGGTGTGAAAT-4	-6.77824	-0.754817	1CT2	Tm-CD4
AAACGGGGTTCCACAA-4	-5.38308	-4.49585	1CT2	CD4-LTB
AAACGGGGTTTAGCTG-4	-3.431	-5.59834	1CT2	CD8-S100B
AAACGGGTCACATAGC-4	-5.82136	0.0952914	1CT2	Tm-CD4
AAACGGGTCAGCACAT-4	-4.5913	-6.49453	1CT2	CD8-S100B
AAACGGGTCTACCTGC-4	-6.35685	-4.96484	1CT2	CD4-LTB
AAACGGGTCTTGCATT-4	-3.8214	-5.39356	1CT2	CD8-S100B
AAAGATGAGACAGAGA-4	-3.43886	-5.49269	1CT2	CD8-S100B
AAAGATGAGATGTAAC-4	-4.88003	-4.61569	1CT2	CD4-LTB
AAAGATGAGCAGCCTC-4	-7.65154	-2.92992	1CT2	CD4-LTB
AAAGATGAGGCAGGTT-4	-7.895	-4.90837	1CT2	CD4-LTB
AAAGATGCAGCCTGTG-4	-6.58185	-4.80556	1CT2	CD4-LTB
AAAGATGCATTGCGGC-4	-3.92853	-6.08443	1CT2	CD8-S100B
AAAGATGGTCGAAAGC-4	-5.49747	-4.4847	1CT2	CD4-LTB
AAAGATGGTCTTGCGG-4	-4.94492	-3.68885	1CT2	CD4-LTB
AAAGATGTCACAATGC-4	-5.74311	-4.37563	1CT2	CD8-S100B
AAAGATGTCCTAGGGC-4	-6.3036	-3.29708	1CT2	Tm-CD4
AAAGATGTCGAATGGG-4	-7.2812	-0.573078	1CT2	Tm-CD4
AAAGATGTCTACTTAC-4	-7.23014	-2.3507	1CT2	CD4-LTB
AAAGATGTCTTGAGAC-4	-7.3912	-0.838559	1CT2	Tm-CD4
AAAGCAAAGGCAGTCA-4	-4.93865	-5.32241	1CT2	CD4-LTB
AAAGCAAAGTCAAGCG-4	-2.48037	5.62233	1CT2	Tem-CD8
AAAGCAAAGTCGATAA-4	-4.98586	-0.01574	1CT2	Tm-CD4
AAAGCAAAGTTAGCGG-4	-7.99381	-4.52334	1CT2	CD4-LTB
AAAGCAACAATGTTGC-4	-7.27144	-4.95345	1CT2	CD4-LTB
AAAGCAACATATGAGA-4	-5.23407	-1.09718	1CT2	Tm-CD4
AAAGCAACATATGGTC-4	-4.43573	-1.63652	1CT2	Tm-CD4
AAAGCAAGTCGGATCC-4	-5.92836	-3.37196	1CT2	CD4-LTB
AAAGCAAGTTCTGTTT-4	-7.93235	-5.33667	1CT2	CD4-LTB
AAAGCAATCACAATGC-4	-5.17549	-2.37483	1CT2	Tm-CD4
AAAGCAATCGAGAACG-4	-4.8341	-5.59085	1CT2	CD4-LTB
AAAGCAATCGTATCAG-4	-7.05758	-1.22007	1CT2	Tm-CD4
AAAGCAATCGTTACGA-4	-4.5018	-5.38697	1CT2	CD4-LTB
AAAGCAATCTGCGGCA-4	-6.33266	-3.70341	1CT2	CD4-LTB
AAAGCAATCTTACCTA-4	-5.26702	-4.71227	1CT2	CD4-LTB
AAAGCAATCTTGACGA-4	-4.73568	-5.789	1CT2	CD4-LTB
AAAGTAGAGATAGCAT-4	-5.56422	-5.06954	1CT2	CD4-LTB
AAAGTAGAGGATCGCA-4	-5.95823	-0.0440885	1CT2	Tm-CD4
AAAGTAGAGTTAGGTA-4	-4.75322	-1.34611	1CT2	Tm-CD4
AAAGTAGCACTTAACG-4	-5.41646	-5.43828	1CT2	CD4-LTB
AAAGTAGCATGTCCTC-4	-9.0984	-3.41414	1CT2	CD4-LTB
AAAGTAGGTCCCTTGT-4	-6.64559	-5.1041	1CT2	CD4-LTB
AAAGTAGGTCGGATCC-4	-4.90009	-5.54062	1CT2	CD4-LTB
AAAGTAGGTTGAACTC-4	-7.89981	-3.67496	1CT2	CD4-LTB
AAAGTAGGTTTGACAC-4	-6.60872	-5.58983	1CT2	CD4-LTB
AAAGTAGTCATGCAAC-4	-4.12899	2.47158	1CT2	Tem-CD8
AAAGTAGTCCTGCTTG-4	-3.65358	2.82233	1CT2	Tem-CD8
AAAGTAGTCGCGGATC-4	-5.37171	-4.30792	1CT2	CD4-LTB
AAAGTAGTCTTTAGGG-4	-5.16281	-4.56387	1CT2	CD4-LTB
AAATGCCAGAGTGAGA-4	-7.6067	-1.24783	1CT2	Tm-CD4
AAATGCCAGATCCCGC-4	-6.45495	-0.651874	1CT2	Tm-CD4
AAATGCCAGCGCCTCA-4	-3.03598	-4.16635	1CT2	CD8-S100B
AAATGCCCAATGAATG-4	-6.2053	-2.03974	1CT2	Tm-CD4
AAATGCCCACAAGACG-4	-7.10744	-3.51273	1CT2	CD4-LTB
AAATGCCCACATAACC-4	-4.34288	-6.26076	1CT2	CD8-S100B
AAATGCCCACTGAAGG-4	-4.9978	-5.92461	1CT2	CD4-LTB
AAATGCCCATGGTCTA-4	-6.76509	-4.74738	1CT2	CD4-LTB
AAATGCCGTAAAGTCA-4	-6.38451	-5.28076	1CT2	CD4-LTB
AAATGCCGTATTACCG-4	-6.76778	-1.61445	1CT2	Tm-CD4
AAATGCCGTCTCCCTA-4	-5.18611	-6.25038	1CT2	CD4-LTB
AAATGCCGTGCTTCTC-4	-5.46694	0.084631	1CT2	Tm-CD4
AAATGCCGTTATGTGC-4	-5.89538	-5.95214	1CT2	CD4-LTB
AAATGCCGTTCTGAAC-4	-4.7895	-6.72529	1CT2	CD8-S100B
AAATGCCTCTGATTCT-4	-6.44593	-3.47704	1CT2	CD4-LTB
AACACGTAGAGGGCTT-4	-6.46892	0.829178	1CT2	Tm-CD4
AACACGTAGCGAAGGG-4	-6.10906	0.286726	1CT2	Tm-CD4
AACACGTAGTACTTGC-4	-5.4137	-1.83536	1CT2	Tm-CD4
AACACGTGTCATACTG-4	-3.35107	-4.27028	1CT2	CD8-S100B
AACACGTGTCGCCATG-4	-6.83613	-4.0542	1CT2	CD4-LTB
AACACGTGTGACGCCT-4	-7.02341	-4.84069	1CT2	CD4-LTB
AACACGTGTTACTGAC-4	-6.52408	-4.68986	1CT2	CD4-LTB
AACACGTGTTGAACTC-4	-5.67145	-6.13253	1CT2	CD4-LTB
AACACGTTCACCGGGT-4	0.232179	6.19139	1CT2	Tem-CD8
AACACGTTCCGTCAAA-4	-3.7985	-5.49378	1CT2	CD8-S100B
AACACGTTCCTCCTAG-4	-6.68648	-4.24903	1CT2	CD4-LTB
AACACGTTCTAGCACA-4	-5.37686	-6.51256	1CT2	CD8-S100B
AACCATGAGCAATCTC-4	-6.05653	-1.50224	1CT2	Tm-CD4
AACCATGAGGACAGAA-4	-5.51515	-1.05372	1CT2	Tm-CD4
AACCATGAGGACAGCT-4	-6.203	-6.292	1CT2	CD4-LTB
AACCATGCAAACAACA-4	-4.10188	-4.61845	1CT2	CD8-S100B
AACCATGCAATAAGCA-4	-4.66061	-6.1061	1CT2	CD8-S100B
AACCATGCACTTGGAT-4	-3.7832	-3.79693	1CT2	CD8-S100B
AACCATGCAGATGGCA-4	-5.04049	-4.98331	1CT2	CD4-LTB
AACCATGCAGATGGGT-4	-4.45267	-5.90691	1CT2	CD4-LTB
AACCATGCATTCTCAT-4	-4.61281	-0.891715	1CT2	Tm-CD4
AACCATGGTCACAAGG-4	-6.02766	-2.7702	1CT2	CD4-LTB
AACCATGGTCTGCCAG-4	-6.20018	-5.20235	1CT2	CD4-LTB
AACCATGGTGCACTTA-4	-4.43303	-2.114	1CT2	Tm-CD4
AACCATGGTGTGTGCC-4	-7.41632	-2.80859	1CT2	CD4-LTB
AACCATGTCACGGTTA-4	-5.50103	0.877027	1CT2	Tm-CD4
AACCATGTCAGCCTAA-4	-7.18128	-1.01409	1CT2	Tm-CD4
AACCATGTCATCTGCC-4	-4.66813	-0.917209	1CT2	Tm-CD4
AACCATGTCCAGTAGT-4	-5.88999	-1.57955	1CT2	Tm-CD4
AACCATGTCGTCACGG-4	-6.91925	-0.322222	1CT2	Tm-CD4
AACCATGTCTAACTTC-4	-5.10628	-1.6942	1CT2	Tm-CD4
AACCGCGAGACTAGAT-4	-5.42932	-4.92702	1CT2	CD4-LTB
AACCGCGAGTCCGTAT-4	-5.53655	-5.15595	1CT2	CD4-LTB
AACCGCGCAAACGTGG-4	-4.89693	-5.08974	1CT2	CD8-S100B
AACCGCGCAAGGTGTG-4	-6.28083	-4.24489	1CT2	CD4-LTB
AACCGCGCACCTCGGA-4	-4.8208	-5.83882	1CT2	CD8-S100B
AACCGCGCATCAGTAC-4	-5.99257	-2.63498	1CT2	CD4-LTB
AACCGCGCATGGATGG-4	-5.05471	-2.84837	1CT2	CD4-LTB
AACCGCGGTCACTGGC-4	-5.99414	-0.211176	1CT2	Tm-CD4
AACCGCGGTGATAAGT-4	-6.03864	-5.57872	1CT2	CD4-LTB
AACCGCGTCGCCATAA-4	-6.83809	-0.18445	1CT2	Tm-CD4
AACGTTGAGCCAGAAC-4	-5.55127	-4.30079	1CT2	CD4-LTB
AACGTTGAGCCCGAAA-4	-6.45352	-0.122389	1CT2	Tm-CD4
AACGTTGAGCGATGAC-4	-5.0841	-6.1046	1CT2	CD4-LTB
AACGTTGAGCTGCCCA-4	-4.237	-5.38404	1CT2	CD8-S100B
AACGTTGAGGATGCGT-4	-6.06239	0.711088	1CT2	Tm-CD4
AACGTTGAGTACATGA-4	-6.27208	0.373509	1CT2	Tm-CD4
AACGTTGAGTAGCCGA-4	-5.70526	-5.65603	1CT2	CD4-LTB
AACGTTGCAATGGATA-4	-6.08982	-0.0336559	1CT2	Tm-CD4
AACGTTGGTAGGCTGA-4	-6.50475	-6.44499	1CT2	CD4-LTB
AACGTTGGTCAATGTC-4	-6.05827	0.28863	1CT2	Tm-CD4
AACGTTGGTGGCAAAC-4	-8.09681	-3.30882	1CT2	CD4-LTB
AACGTTGTCCAAGCCG-4	-4.96904	-6.3038	1CT2	CD8-S100B
AACGTTGTCGCCCTTA-4	-3.96312	-5.77917	1CT2	CD8-S100B
AACGTTGTCGGCATCG-4	-6.1837	0.550822	1CT2	Tm-CD4
AACGTTGTCTTCGAGA-4	-5.91619	-1.71803	1CT2	Tm-CD4
AACTCAGAGAACTGTA-4	-5.62204	-0.128046	1CT2	Tm-CD4
AACTCAGAGACACGAC-4	-4.78138	-2.97484	1CT2	CD4-LTB
AACTCAGAGATACACA-4	-5.96429	-5.06871	1CT2	CD4-LTB
AACTCAGAGGATATAC-4	-5.77844	-4.52128	1CT2	CD4-LTB
AACTCAGAGGGTTTCT-4	-4.30222	1.94409	1CT2	Tem-CD8
AACTCAGCAACTGCTA-4	-5.65152	-4.16194	1CT2	CD4-LTB
AACTCAGCAATAAGCA-4	-4.36025	-5.8827	1CT2	CD8-S100B
AACTCAGCACATTAGC-4	-3.91919	-5.56864	1CT2	CD8-S100B
AACTCAGCACGAAGCA-4	-5.06708	-2.50009	1CT2	CD4-LTB
AACTCAGCACTTCGAA-4	-5.23118	-0.255132	1CT2	Tm-CD4
AACTCAGCAGTTAACC-4	-6.30947	-0.333086	1CT2	Tm-CD4
AACTCAGCATGGTTGT-4	-5.81864	-0.538607	1CT2	Tm-CD4
AACTCAGGTAACGCGA-4	-4.03895	-5.34176	1CT2	CD8-S100B
AACTCAGGTGGTTTCA-4	-5.34408	-4.03302	1CT2	CD4-LTB
AACTCAGGTTACAGAA-4	-5.46941	-5.04117	1CT2	CD4-LTB
AACTCAGGTTCTGAAC-4	-7.2532	-3.69073	1CT2	CD4-LTB
AACTCAGTCACCGTAA-4	-3.2146	-4.89859	1CT2	CD8-S100B
AACTCAGTCAGGCCCA-4	-7.08701	-3.60694	1CT2	CD4-LTB
AACTCAGTCCTCATTA-4	-7.89906	-3.25365	1CT2	CD4-LTB
AACTCAGTCGTTTAGG-4	-4.75847	-4.00905	1CT2	CD8-S100B
AACTCAGTCTGGTGTA-4	-5.04784	-4.86417	1CT2	CD4-LTB
AACTCCCAGAGACGAA-4	-6.27046	9.66462	1CT2	Treg
AACTCCCAGTCCGTAT-4	-4.96069	-4.75455	1CT2	CD4-LTB
AACTCCCCAATCGAAA-4	-6.14875	-5.34307	1CT2	CD4-LTB
AACTCCCCAATGGACG-4	-6.20358	-2.40013	1CT2	Tm-CD4
AACTCCCCACGCGAAA-4	-6.49901	-5.77946	1CT2	CD4-LTB
AACTCCCGTTCCCTTG-4	-8.01217	-4.54715	1CT2	CD4-LTB
AACTCCCTCCTGCTTG-4	-3.21586	-4.01164	1CT2	CD8-S100B
AACTCCCTCGCGCCAA-4	-5.31373	0.0309966	1CT2	Tm-CD4
AACTCTTAGCGCTCCA-4	-7.10303	-5.47753	1CT2	CD4-LTB
AACTCTTAGGACCACA-4	-5.53395	-0.651723	1CT2	Tm-CD4
AACTCTTCACAGACTT-4	-5.56796	-4.58602	1CT2	CD4-LTB
AACTCTTCACTTAAGC-4	-5.81401	-0.517883	1CT2	Tm-CD4
AACTCTTCAGATTGCT-4	-5.35302	-3.43252	1CT2	CD4-LTB
AACTCTTCAGGTGCCT-4	-6.82684	-4.28967	1CT2	CD4-LTB
AACTCTTCATGAGCGA-4	-6.12573	-5.69896	1CT2	CD4-LTB
AACTCTTGTATTCTCT-4	-4.29767	2.16489	1CT2	Tem-CD8
AACTCTTGTCCATCCT-4	-6.18116	-2.26986	1CT2	Tm-CD4
AACTCTTGTCGACTAT-4	-5.05216	-2.04467	1CT2	Tm-CD4
AACTCTTGTCTCAACA-4	-5.51073	-4.08302	1CT2	CD4-LTB
AACTCTTGTTCCGTCT-4	-6.18613	-5.07567	1CT2	CD4-LTB
AACTCTTTCCTATTCA-4	-5.19099	-0.58397	1CT2	Tm-CD4
AACTCTTTCGAATGCT-4	-4.36073	-1.18323	1CT2	Tm-CD4
AACTCTTTCTGATACG-4	-4.27101	-6.06811	1CT2	CD8-S100B
AACTCTTTCTGTACGA-4	-5.27704	-1.08175	1CT2	Tm-CD4
AACTCTTTCTTAGAGC-4	-5.95808	-2.71796	1CT2	CD4-LTB
AACTGGTAGCAACGGT-4	-6.16498	0.823048	1CT2	Tm-CD4
AACTGGTAGCCCGAAA-4	-3.02942	-4.3772	1CT2	CD8-S100B
AACTGGTAGCTGCAAG-4	-5.79945	-2.22674	1CT2	CD4-LTB
AACTGGTAGGCGCTCT-4	-6.99782	-2.72791	1CT2	CD4-LTB
AACTGGTAGTCGCCGT-4	-6.59271	-4.06102	1CT2	CD4-LTB
AACTGGTAGTGGGTTG-4	-3.45	-4.92387	1CT2	CD8-S100B
AACTGGTCAGCCACCA-4	-5.00257	0.383843	1CT2	Tm-CD4
AACTGGTCAGCTTAAC-4	-7.70764	-5.15833	1CT2	CD4-LTB
AACTGGTCATACGCTA-4	-5.51418	0.369494	1CT2	Tm-CD4
AACTGGTGTAAATACG-4	-6.15541	1.14829	1CT2	Tm-CD4
AACTGGTGTCATATGC-4	-5.37196	-4.31023	1CT2	CD4-LTB
AACTGGTGTCCAGTGC-4	-5.88456	-6.12668	1CT2	CD8-S100B
AACTGGTGTCCGAATT-4	-5.75311	-0.192707	1CT2	Tm-CD4
AACTGGTTCCCTCAGT-4	-6.22186	-4.80148	1CT2	CD4-LTB
AACTGGTTCCGTAGGC-4	-7.00463	-0.902394	1CT2	Tm-CD4
AACTGGTTCCTAAGTG-4	-6.63957	-3.13469	1CT2	CD4-LTB
AACTGGTTCCTAGAAC-4	-5.62669	-3.51052	1CT2	CD4-LTB
AACTGGTTCTTGCATT-4	-5.95428	-5.62075	1CT2	CD4-LTB
AACTTTCAGCAGGTCA-4	-5.3177	-6.27278	1CT2	CD8-S100B
AACTTTCAGCTCCTTC-4	-6.1804	-0.959271	1CT2	Tm-CD4
AACTTTCAGGGTCTCC-4	-5.55188	-3.67743	1CT2	CD4-LTB
AACTTTCCAATACGCT-4	-2.82558	-4.91555	1CT2	CD8-S100B
AACTTTCCACCGTTGG-4	-4.87417	-5.79339	1CT2	CD8-S100B
AACTTTCCAGGGTTAG-4	-5.82992	-3.79712	1CT2	CD4-LTB
AACTTTCCATATACGC-4	-6.61015	-0.410346	1CT2	Tm-CD4
AACTTTCCATGCAACT-4	0.680707	6.2897	1CT2	T-cycling
AACTTTCGTACACCGC-4	-8.31952	-4.37968	1CT2	CD4-LTB
AACTTTCGTAGCCTCG-4	-5.3314	0.22862	1CT2	Tm-CD4
AACTTTCGTCCGTTAA-4	-4.3224	-5.74717	1CT2	CD8-S100B
AACTTTCGTCGTTGTA-4	-6.17306	-4.90063	1CT2	CD4-LTB
AACTTTCGTGATGCCC-4	-6.61025	-0.35695	1CT2	Tm-CD4
AACTTTCGTTGAACTC-4	-6.69096	-6.1005	1CT2	CD4-LTB
AACTTTCTCGAATCCA-4	-3.24796	-4.10631	1CT2	CD8-S100B
AACTTTCTCGAGGTAG-4	-7.87066	-5.07459	1CT2	CD4-LTB
AAGACCTAGAATGTGT-4	-2.74142	5.49766	1CT2	Tem-CD8
AAGACCTAGACCGGAT-4	-7.51968	-0.744475	1CT2	Tm-CD4
AAGACCTCACTAGTAC-4	-7.30354	-4.34751	1CT2	CD4-LTB
AAGACCTCACTTGGAT-4	-5.06759	-2.85175	1CT2	CD4-LTB
AAGACCTCAGACGCTC-4	-3.28568	-4.93218	1CT2	CD8-S100B
AAGACCTCAGTACACT-4	-5.67916	-1.03332	1CT2	Tm-CD4
AAGACCTCAGTATCTG-4	-5.535	-0.35279	1CT2	Tm-CD4
AAGACCTGTAAGGATT-4	-6.73888	-5.40053	1CT2	CD4-LTB
AAGACCTGTACGACCC-4	-6.50397	-3.53177	1CT2	CD4-LTB
AAGACCTGTATCGCAT-4	-6.56345	-1.39614	1CT2	Tm-CD4
AAGACCTGTCCGTTAA-4	-5.12755	-4.24557	1CT2	CD4-LTB
AAGACCTGTGGCTCCA-4	-6.92057	-3.1491	1CT2	CD4-LTB
AAGACCTTCGATGAGG-4	-6.30785	0.779892	1CT2	Tm-CD4
AAGACCTTCGTTACAG-4	-2.54898	5.72898	1CT2	Tem-CD8
AAGCCGCAGAGCTGCA-4	-4.99277	-4.06581	1CT2	CD4-LTB
AAGCCGCAGCTGCCCA-4	-8.15833	-5.10085	1CT2	CD4-LTB
AAGCCGCCACACCGCA-4	-5.44495	-5.34877	1CT2	CD4-LTB
AAGCCGCCAGCTGCTG-4	-6.01421	-5.7357	1CT2	CD4-LTB
AAGCCGCGTTGAGGTG-4	-5.43186	0.498099	1CT2	Tm-CD4
AAGCCGCGTTGGTGGA-4	-6.62019	-4.56917	1CT2	CD4-LTB
AAGCCGCTCACAAACC-4	-5.63115	-2.66158	1CT2	CD4-LTB
AAGCCGCTCAGTTCGA-4	-6.09575	0.766244	1CT2	Tm-CD4
AAGCCGCTCGAGCCCA-4	-3.82088	-4.79423	1CT2	CD8-S100B
AAGCCGCTCTACCAGA-4	-5.74872	-1.91838	1CT2	Tm-CD4
AAGGAGCAGACAGACC-4	-6.30962	-1.72012	1CT2	CD4-LTB
AAGGAGCAGCTGAACG-4	-3.74216	-5.59053	1CT2	CD8-S100B
AAGGAGCAGTAAGTAC-4	-6.12374	-6.54513	1CT2	CD4-LTB
AAGGAGCAGTAGCGGT-4	-5.813	-1.82866	1CT2	Tm-CD4
AAGGAGCCAAAGTGCG-4	-3.64237	-4.13319	1CT2	CD8-S100B
AAGGAGCCAGTATAAG-4	-6.00304	-2.94305	1CT2	Tm-CD4
AAGGAGCCATTCACTT-4	-6.70683	-3.6031	1CT2	CD4-LTB
AAGGAGCCATTCTCAT-4	-6.81653	-5.61653	1CT2	CD4-LTB
AAGGAGCGTGGGTCAA-4	-6.75591	-5.05251	1CT2	CD4-LTB
AAGGAGCGTTCACCTC-4	-6.20223	-5.461	1CT2	CD4-LTB
AAGGAGCGTTCCACAA-4	-4.41947	-5.70829	1CT2	CD4-LTB
AAGGAGCGTTCCACTC-4	-6.9573	-4.68439	1CT2	CD4-LTB
AAGGAGCTCAGCTCTC-4	-5.01857	-4.04165	1CT2	CD4-LTB
AAGGAGCTCCGCGGTA-4	-6.22125	-2.67265	1CT2	Tm-CD4
AAGGAGCTCCTTGCCA-4	-6.10055	-0.670998	1CT2	Tm-CD4
AAGGAGCTCGATGAGG-4	-7.52893	-1.41155	1CT2	Tm-CD4
AAGGAGCTCGCCAAAT-4	-6.28793	0.662454	1CT2	Tm-CD4
AAGGAGCTCTATCGCC-4	-6.85375	-4.56798	1CT2	CD4-LTB
AAGGCAGAGACTGTAA-4	-5.44773	-4.71912	1CT2	CD4-LTB
AAGGCAGAGATCCCGC-4	-6.42915	-5.83627	1CT2	CD4-LTB
AAGGCAGAGCAATCTC-4	-5.11527	-5.72966	1CT2	CD4-LTB
AAGGCAGAGTTGCAGG-4	-7.86547	-3.83978	1CT2	CD4-LTB
AAGGCAGAGTTTCCTT-4	-7.94206	-1.82271	1CT2	Tm-CD4
AAGGCAGCAAGAGTCG-4	-5.40747	-5.04172	1CT2	CD4-LTB
AAGGCAGCAAGGACTG-4	-4.62592	-5.69041	1CT2	CD8-S100B
AAGGCAGGTAGGCATG-4	-8.29412	-4.11886	1CT2	CD4-LTB
AAGGCAGGTCAGCTAT-4	-6.11896	-2.75654	1CT2	CD4-LTB
AAGGCAGGTCATACTG-4	-7.20945	-2.53651	1CT2	Tm-CD4
AAGGCAGGTCTCTTTA-4	-6.84391	-3.65756	1CT2	CD4-LTB
AAGGCAGGTCTTCGTC-4	-5.03947	0.656077	1CT2	Tm-CD4
AAGGCAGTCGTTACGA-4	-6.93952	-3.1313	1CT2	CD4-LTB
AAGGCAGTCTGAAAGA-4	-5.5575	-3.82057	1CT2	CD4-LTB
AAGGCAGTCTTATCTG-4	-5.98972	-0.512457	1CT2	Tm-CD4
AAGGTTCAGCACGCCT-4	-4.16481	-6.60221	1CT2	CD8-S100B
AAGGTTCAGCAGATCG-4	-7.5766	-4.68682	1CT2	CD4-LTB
AAGGTTCAGGTCGGAT-4	-6.49206	-5.82057	1CT2	CD4-LTB
AAGGTTCCAATCGAAA-4	-5.17615	-5.02858	1CT2	CD8-S100B
AAGGTTCCAGGCGATA-4	-4.5369	-3.01058	1CT2	CD4-LTB
AAGGTTCCAGGTCCAC-4	-7.14801	-3.86329	1CT2	CD4-LTB
AAGGTTCGTAAACACA-4	-5.41208	-5.31531	1CT2	CD4-LTB
AAGGTTCGTAAGCACG-4	-6.82397	9.87945	1CT2	Treg
AAGGTTCGTCTAGGTT-4	-6.26617	-3.5669	1CT2	CD4-LTB
AAGGTTCGTCTTGTCC-4	-6.84005	-5.17415	1CT2	CD4-LTB
AAGGTTCGTGACAAAT-4	-8.36167	-3.93938	1CT2	CD4-LTB
AAGGTTCGTTATCACG-4	-6.77338	-6.16798	1CT2	CD4-LTB
AAGGTTCGTTGTGGAG-4	-6.02335	-6.1835	1CT2	CD4-LTB
AAGGTTCTCGTAGGTT-4	-5.13728	-5.47876	1CT2	CD4-LTB
AAGTCTGAGAGCCTAG-4	-6.10854	-4.25551	1CT2	CD4-LTB
AAGTCTGAGGTCATCT-4	-4.8	-4.0034	1CT2	CD8-S100B
AAGTCTGAGTTAAGTG-4	-3.19454	-4.17146	1CT2	CD8-S100B
AAGTCTGAGTTGCAGG-4	-4.90874	-1.14719	1CT2	Tm-CD4
AAGTCTGCAAGTCTGT-4	-6.96304	-0.751052	1CT2	Tm-CD4
AAGTCTGCACATAACC-4	-5.14528	-4.30859	1CT2	CD4-LTB
AAGTCTGCACTTACGA-4	-4.92953	-4.71195	1CT2	CD4-LTB
AAGTCTGCAGGCGATA-4	-5.6218	-3.91195	1CT2	CD4-LTB
AAGTCTGCATAACCTG-4	-6.42393	-3.74666	1CT2	CD4-LTB
AAGTCTGGTACAAGTA-4	-7.70195	-1.79479	1CT2	Tm-CD4
AAGTCTGGTAGCTCCG-4	-6.57112	1.17592	1CT2	Tm-CD4
AAGTCTGGTCGAATCT-4	-6.74295	-4.06174	1CT2	CD4-LTB
AAGTCTGGTCGCCATG-4	-9.10747	-2.95308	1CT2	CD4-LTB
AAGTCTGGTGATGATA-4	-6.19633	-3.87997	1CT2	CD4-LTB
AAGTCTGGTGTCTGAT-4	-5.7703	-5.45282	1CT2	CD4-LTB
AAGTCTGGTTGAGGTG-4	-6.81813	1.0675	1CT2	Tm-CD4
AAGTCTGGTTTGTGTG-4	-8.07814	-4.33529	1CT2	CD4-LTB
AAGTCTGTCAACCATG-4	-5.9752	-2.57128	1CT2	CD4-LTB
AAGTCTGTCAACGGGA-4	-4.68512	-4.0584	1CT2	CD4-LTB
AAGTCTGTCGAATCCA-4	-3.81597	-3.37165	1CT2	CD8-S100B
AAGTCTGTCGATCCCT-4	-5.46413	10.0051	1CT2	Treg
AAGTCTGTCGCCTGTT-4	-5.66289	-5.35218	1CT2	CD4-LTB
AATCCAGAGAGTGAGA-4	-8.15263	-4.33573	1CT2	CD4-LTB
AATCCAGAGATGTGGC-4	-6.23492	-0.562075	1CT2	Tm-CD4
AATCCAGAGCTAACTC-4	-6.53226	-1.28067	1CT2	Tm-CD4
AATCCAGAGGCATGTG-4	-5.43746	-6.72026	1CT2	CD8-S100B
AATCCAGAGTGGGTTG-4	-3.55373	-5.17381	1CT2	CD8-S100B
AATCCAGCAAATCCGT-4	-3.47836	-4.36956	1CT2	CD8-S100B
AATCCAGCAACTGGCC-4	-6.74972	-3.51074	1CT2	CD4-LTB
AATCCAGCAGCAGTTT-4	-5.03726	-5.9894	1CT2	CD4-LTB
AATCCAGGTATAATGG-4	-5.82138	-2.943	1CT2	CD4-LTB
AATCCAGGTCCTAGCG-4	-2.44639	8.61099	1CT2	Tm-CD8-HSPA1A
AATCCAGGTCCTGCTT-4	-6.84429	-1.50677	1CT2	Tm-CD4
AATCCAGGTCTGCCAG-4	-7.06468	-4.34561	1CT2	CD4-LTB
AATCCAGGTGCAGACA-4	-6.34446	-4.51966	1CT2	CD4-LTB
AATCCAGTCAATACCG-4	-7.47795	0.845927	1CT2	Tm-CD4
AATCCAGTCGGGAGTA-4	-5.2426	-4.80714	1CT2	CD4-LTB
AATCCAGTCTCGCATC-4	-4.43928	-4.53691	1CT2	CD4-LTB
AATCGGTAGAAGGGTA-4	-4.77846	-3.71623	1CT2	CD4-LTB
AATCGGTAGGAATCGC-4	-6.76945	-4.93368	1CT2	CD4-LTB
AATCGGTAGGATGGTC-4	-6.88334	-1.50298	1CT2	Tm-CD4
AATCGGTAGTTGAGAT-4	-3.80988	-4.17842	1CT2	CD8-S100B
AATCGGTCACGCATCG-4	-5.50297	-0.867976	1CT2	Tm-CD4
AATCGGTCAGCTGTAT-4	-6.17692	-2.5997	1CT2	Tm-CD4
AATCGGTCATGCTGGC-4	-7.0384	-0.858416	1CT2	Tm-CD4
AATCGGTGTATATGGA-4	-4.03111	-4.62385	1CT2	CD8-S100B
AATCGGTGTCCGAACC-4	-6.68675	-0.821513	1CT2	Tm-CD4
AATCGGTTCACTTCAT-4	-5.68628	-4.02956	1CT2	CD4-LTB
AATCGGTTCAGCTCGG-4	-6.5012	-4.16609	1CT2	CD4-LTB
AATCGGTTCCCGACTT-4	-6.29858	-5.88666	1CT2	CD4-LTB
ACACCAAAGGAGTTGC-4	-4.0244	2.49821	1CT2	Tem-CD8
ACACCAACAATGAAAC-4	-4.98787	-0.149306	1CT2	Tm-CD4
ACACCAACACGGACAA-4	-6.74958	-1.24195	1CT2	Tm-CD4
ACACCAACAGGGTACA-4	-4.08284	-4.55071	1CT2	CD4-LTB
ACACCAACAGGTGGAT-4	-6.38378	-5.47097	1CT2	CD4-LTB
ACACCAACATCTCCCA-4	-4.00194	-4.58271	1CT2	CD8-S100B
ACACCAAGTACGCACC-4	-3.36775	-4.84676	1CT2	CD8-S100B
ACACCAAGTGAGCGAT-4	-6.25974	-1.95378	1CT2	Tm-CD4
ACACCAATCACCACCT-4	-6.438	-5.7686	1CT2	CD4-LTB
ACACCAATCATGTCCC-4	-6.18155	1.02191	1CT2	Tm-CD4
ACACCAATCCCATTAT-4	-5.44463	-5.72733	1CT2	CD4-LTB
ACACCAATCTAGCACA-4	-4.52889	-6.37715	1CT2	CD8-S100B
ACACCCTAGCGCTCCA-4	-4.52714	-4.95719	1CT2	CD8-S100B
ACACCCTAGCTAGTCT-4	-7.93207	-4.67869	1CT2	CD4-LTB
ACACCCTAGGCCCTCA-4	-6.73157	-2.6613	1CT2	CD4-LTB
ACACCCTAGGCCGAAT-4	-6.26756	-4.26072	1CT2	CD4-LTB
ACACCCTCAATAGCAA-4	-5.88845	-1.39004	1CT2	Tm-CD4
ACACCCTCACCAGATT-4	-5.00378	-2.02791	1CT2	Tm-CD4
ACACCCTGTAAAGGAG-4	-7.04746	-5.35046	1CT2	CD4-LTB
ACACCCTGTCCTAGCG-4	-5.24336	-0.402457	1CT2	Tm-CD4
ACACCCTGTCTAAAGA-4	-7.65633	-2.24311	1CT2	Tm-CD4
ACACCCTGTGTGACCC-4	-3.13975	-4.41134	1CT2	CD8-S100B
ACACCCTGTGTTCTTT-4	-4.38758	-1.1337	1CT2	Tm-CD4
ACACCCTTCAAGGTAA-4	-7.05658	-5.14513	1CT2	CD4-LTB
ACACCCTTCACGCATA-4	-6.09825	-1.09342	1CT2	Tm-CD4
ACACCCTTCAGCGATT-4	-3.99851	-3.92587	1CT2	CD4-LTB
ACACCCTTCAGTTTGG-4	-6.96594	-1.20546	1CT2	Tm-CD4
ACACCCTTCATTTGGG-4	-6.58719	-5.07319	1CT2	CD4-LTB
ACACCCTTCTGCAAGT-4	-7.07165	-3.21065	1CT2	Tm-CD4
ACACCGGAGAGTCGGT-4	-6.23826	-5.83144	1CT2	CD4-LTB
ACACCGGCACTAGTAC-4	-5.31079	-0.207818	1CT2	Tm-CD4
ACACCGGGTAGTAGTA-4	-7.47525	-5.52543	1CT2	CD4-LTB
ACACCGGGTCCAACTA-4	-3.7355	-2.10807	1CT2	Tm-CD4
ACACCGGGTCCTCTTG-4	-5.71349	0.349509	1CT2	Tm-CD4
ACACCGGGTCGAGATG-4	-4.3003	-5.42181	1CT2	CD8-S100B
ACACCGGGTTGGTGGA-4	-3.16898	-4.71663	1CT2	CD8-S100B
ACACCGGTCACGGTTA-4	-6.51012	-3.80293	1CT2	CD4-LTB
ACACCGGTCAGTCCCT-4	-6.59608	-2.18157	1CT2	Tm-CD4
ACACCGGTCCAAGCCG-4	-5.64626	-1.7894	1CT2	Tm-CD4
ACACCGGTCCCATTTA-4	-5.99365	-2.0098	1CT2	Tm-CD4
ACACCGGTCTCGTTTA-4	-4.84615	-4.26579	1CT2	CD4-LTB
ACACTGAAGAGACTAT-4	-6.16591	0.00528229	1CT2	Tm-CD4
ACACTGAAGCTGAAAT-4	-5.1813	-4.37051	1CT2	CD4-LTB
ACACTGAAGGCGATAC-4	-8.0088	-4.11615	1CT2	CD4-LTB
ACACTGAAGTGTCCCG-4	-3.4129	-5.30104	1CT2	CD8-S100B
ACACTGACACCGATAT-4	-6.21374	-5.16577	1CT2	CD4-LTB
ACACTGACAGCCACCA-4	-7.29065	-1.17268	1CT2	Tm-CD4
ACACTGAGTGTTTGGT-4	-4.43074	-2.20506	1CT2	Tm-CD4
ACACTGAGTTGTGGAG-4	-6.75297	-4.79064	1CT2	CD4-LTB
ACACTGAGTTTACTCT-4	-6.10494	0.811765	1CT2	Tm-CD4
ACACTGATCAGGATCT-4	-7.536	-4.61769	1CT2	CD4-LTB
ACACTGATCGGAGCAA-4	-7.13684	-5.1983	1CT2	CD4-LTB
ACAGCCGAGATGTCGG-4	-5.346	-0.26649	1CT2	Tm-CD4
ACAGCCGAGGATATAC-4	-5.70098	-1.39716	1CT2	Tm-CD4
ACAGCCGAGGCTCTTA-4	-7.67018	-1.19944	1CT2	Tm-CD4
ACAGCCGAGTCCTCCT-4	-6.65462	-0.513725	1CT2	Tm-CD4
ACAGCCGCACGGATAG-4	-5.46615	-0.976586	1CT2	Tm-CD4
ACAGCCGCATGTAGTC-4	-5.6102	-0.193039	1CT2	Tm-CD4
ACAGCCGGTTATCCGA-4	-5.86914	-0.209422	1CT2	Tm-CD4
ACAGCCGTCACCGGGT-4	-6.21165	-6.08144	1CT2	CD4-LTB
ACAGCCGTCCCAAGAT-4	-6.24476	-3.41992	1CT2	CD4-LTB
ACAGCCGTCCGTTGTC-4	-6.86983	-4.83444	1CT2	CD4-LTB
ACAGCCGTCGTACCGG-4	-5.23945	-5.24998	1CT2	CD4-LTB
ACAGCCGTCGTTTAGG-4	-5.63714	-6.23347	1CT2	CD4-LTB
ACAGCCGTCTATCGCC-4	-6.0457	0.546003	1CT2	Tm-CD4
ACAGCTAAGATAGCAT-4	-5.56475	-3.94848	1CT2	CD4-LTB
ACAGCTAAGATCGGGT-4	-5.0252	-5.42254	1CT2	CD4-LTB
ACAGCTAAGCTAAGAT-4	-5.20764	-3.3815	1CT2	CD4-LTB
ACAGCTAAGTTAGGTA-4	-2.01115	5.73083	1CT2	Tem-CD8
ACAGCTACACGTTGGC-4	-4.63135	-5.04252	1CT2	CD8-S100B
ACAGCTAGTCTTCTCG-4	-6.94063	-1.36597	1CT2	Tm-CD4
ACAGCTAGTGATGTCT-4	-8.13074	-3.88948	1CT2	CD4-LTB
ACAGCTAGTTACCGAT-4	-5.11467	9.6433	1CT2	Treg
ACAGCTAGTTCACCTC-4	-4.56117	-5.62262	1CT2	CD8-S100B
ACAGCTATCATATCGG-4	-4.54632	-6.14283	1CT2	CD4-LTB
ACAGCTATCCACGACG-4	-3.29271	-5.63132	1CT2	CD8-S100B
ACAGCTATCCGCGCAA-4	-6.9643	0.69623	1CT2	Tm-CD4
ACAGCTATCGATGAGG-4	-5.61664	-6.52724	1CT2	CD4-LTB
ACAGCTATCGTGGGAA-4	-7.1377	-4.13659	1CT2	CD4-LTB
ACAGCTATCTAACGGT-4	-8.25265	-3.18147	1CT2	CD4-LTB
ACAGCTATCTTCCTTC-4	-6.48798	0.897655	1CT2	Tm-CD4
ACAGCTATCTTTAGTC-4	-4.74389	-3.55162	1CT2	CD4-LTB
ACATACGAGCGAAGGG-4	-6.75694	-5.88584	1CT2	CD8-S100B
ACATACGAGGAATTAC-4	-7.35194	-4.25674	1CT2	CD4-LTB
ACATACGAGGGATACC-4	-4.85802	-4.28517	1CT2	CD4-LTB
ACATACGAGTCCGGTC-4	-3.93221	-4.37493	1CT2	CD8-S100B
ACATACGCAAGGTGTG-4	-3.98277	-4.97441	1CT2	CD8-S100B
ACATACGCAAGTTGTC-4	-6.53406	0.693433	1CT2	Tm-CD4
ACATACGCACCAACCG-4	-5.36937	-0.904967	1CT2	Tm-CD4
ACATACGGTAGCCTCG-4	-5.61622	-6.28468	1CT2	CD4-LTB
ACATACGGTCATGCAT-4	-7.09615	-3.25011	1CT2	CD4-LTB
ACATACGGTCGATTGT-4	-6.01711	-1.74838	1CT2	Tm-CD4
ACATACGGTGTGGTTT-4	-5.88325	-0.39702	1CT2	Tm-CD4
ACATACGGTTATCCGA-4	-3.80143	-5.39356	1CT2	CD8-S100B
ACATACGTCCAGTAGT-4	-6.67866	1.03959	1CT2	Tm-CD4
ACATACGTCCGTAGGC-4	-4.33133	-2.12408	1CT2	Tm-CD4
ACATACGTCGGAGGTA-4	-7.38222	-3.93943	1CT2	CD4-LTB
ACATACGTCGTCTGCT-4	-3.18165	-4.28238	1CT2	CD8-S100B
ACATACGTCTGTCTAT-4	-8.89029	-3.13828	1CT2	CD4-LTB
ACATCAGAGCCACTAT-4	-4.96866	0.375214	1CT2	Tm-CD4
ACATCAGAGTGGAGTC-4	-5.11272	-3.81494	1CT2	CD4-LTB
ACATCAGAGTGTCCAT-4	-7.19732	-5.38639	1CT2	CD4-LTB
ACATCAGCAGCTATTG-4	-3.68559	-5.42248	1CT2	CD8-S100B
ACATCAGCAGTATAAG-4	-4.39147	-3.7092	1CT2	CD4-LTB
ACATCAGGTGTAAGTA-4	-5.66413	-5.09773	1CT2	CD4-LTB
ACATCAGGTTCTGTTT-4	-4.76898	-4.58705	1CT2	CD4-LTB
ACATCAGGTTGTGGAG-4	-5.7417	0.800196	1CT2	Tm-CD4
ACATCAGTCTTCGAGA-4	-7.78787	-4.43653	1CT2	CD4-LTB
ACATGGTAGACACTAA-4	-6.131	-3.83947	1CT2	CD4-LTB
ACATGGTAGCTAGCCC-4	-4.72111	-3.7553	1CT2	CD4-LTB
ACATGGTAGGACTGGT-4	-6.37656	-2.86064	1CT2	CD4-LTB
ACATGGTCATAGGATA-4	-3.78328	-5.81145	1CT2	CD8-S100B
ACATGGTGTAAGAGGA-4	-6.30015	-3.40649	1CT2	CD4-LTB
ACATGGTGTCGACTGC-4	-7.06012	-3.16099	1CT2	CD4-LTB
ACATGGTTCACAATGC-4	-6.16536	-5.85614	1CT2	CD4-LTB
ACATGGTTCCACGTTC-4	-6.12509	-6.11766	1CT2	CD4-LTB
ACATGGTTCCCTGACT-4	-5.45452	-3.67456	1CT2	CD4-LTB
ACATGGTTCCTGCAGG-4	-4.50417	-2.45661	1CT2	CD4-LTB
ACCAGTAAGACAGAGA-4	-5.10214	-0.362327	1CT2	Tm-CD4
ACCAGTAAGCTAGTTC-4	-8.1535	-4.22795	1CT2	CD4-LTB
ACCAGTAAGGACTGGT-4	-7.92655	-3.5306	1CT2	CD4-LTB
ACCAGTAAGTGGGCTA-4	-6.39759	-4.07362	1CT2	CD4-LTB
ACCAGTACAGCTGCAC-4	-3.41699	-5.48562	1CT2	CD8-S100B
ACCAGTACAGGCAGTA-4	-5.6833	-4.55443	1CT2	CD4-LTB
ACCAGTACATGCGCAC-4	-7.23515	-5.02179	1CT2	CD4-LTB
ACCAGTAGTAGAGGAA-4	-6.25695	-0.512966	1CT2	Tm-CD4
ACCAGTAGTGCCTGCA-4	-5.60419	0.147606	1CT2	Tm-CD4
ACCAGTAGTGGCGAAT-4	-6.08334	0.220468	1CT2	Tm-CD4
ACCAGTAGTTACGACT-4	-6.6531	-3.50923	1CT2	CD4-LTB
ACCAGTAGTTCCACAA-4	-5.25204	-1.52952	1CT2	Tm-CD4
ACCAGTAGTTGGAGGT-4	-5.51167	-4.01073	1CT2	CD4-LTB
ACCAGTATCAGTGCAT-4	-4.42153	-4.96958	1CT2	CD8-S100B
ACCAGTATCATCGCTC-4	-6.63812	-1.33699	1CT2	Tm-CD4
ACCAGTATCTCGATGA-4	-5.72382	-2.51829	1CT2	Tm-CD4
ACCCACTAGAAGGTGA-4	-6.55352	-0.897883	1CT2	Tm-CD4
ACCCACTAGATCCGAG-4	-4.58747	-4.9309	1CT2	CD4-LTB
ACCCACTAGGTGATTA-4	-6.55999	0.651422	1CT2	Tm-CD4
ACCCACTAGTATTGGA-4	-5.88947	-2.76654	1CT2	Tm-CD4
ACCCACTAGTGTACTC-4	-6.77561	-6.07031	1CT2	CD4-LTB
ACCCACTCAAGAGGCT-4	-3.87603	-0.71468	1CT2	CD8-S100B
ACCCACTCACCCATGG-4	-7.17987	-3.24661	1CT2	CD4-LTB
ACCCACTCACTGTGTA-4	-6.00795	-2.07016	1CT2	Tm-CD4
ACCCACTCAGTTTACG-4	-5.58996	-0.0646744	1CT2	Tm-CD4
ACCCACTGTAAGTGTA-4	-6.72692	-1.02504	1CT2	Tm-CD4
ACCCACTGTCATCCCT-4	-6.91201	-3.7199	1CT2	CD4-LTB
ACCCACTGTGAAATCA-4	-7.2185	-6.098	1CT2	CD4-LTB
ACCCACTTCAACGAAA-4	-6.63544	1.25952	1CT2	Tm-CD4
ACCCACTTCAAGATCC-4	-4.30048	-5.0893	1CT2	CD4-LTB
ACCCACTTCCTATTCA-4	-5.46734	-3.84957	1CT2	CD4-LTB
ACCCACTTCGGAGGTA-4	-7.65678	-1.53093	1CT2	Tm-CD4
ACCCACTTCGGCGCAT-4	-4.88894	-6.33631	1CT2	CD4-LTB
ACCCACTTCGTGACAT-4	-6.54684	1.08249	1CT2	Tem-CD8
ACCGTAAAGCAGATCG-4	-4.87126	-5.62181	1CT2	CD4-LTB
ACCGTAAAGTGGGCTA-4	-6.45703	-4.77401	1CT2	CD4-LTB
ACCGTAACAAGCGTAG-4	-5.13982	-4.77911	1CT2	CD4-LTB
ACCGTAACACATCCGG-4	-4.46648	-4.36827	1CT2	CD4-LTB
ACCGTAACAGCCAGAA-4	-8.34372	-3.39103	1CT2	CD4-LTB
ACCGTAACATCAGTCA-4	-4.96503	-6.35314	1CT2	CD8-S100B
ACCGTAAGTGACCAAG-4	-5.63488	-3.35734	1CT2	CD4-LTB
ACCGTAAGTGCCTGCA-4	-5.43138	-2.37122	1CT2	Tm-CD4
ACCGTAAGTGTTCTTT-4	-8.42675	-3.44941	1CT2	CD4-LTB
ACCGTAAGTTATGTGC-4	-4.55721	-2.4793	1CT2	CD4-LTB
ACCGTAAGTTCAGACT-4	-5.98479	-2.51308	1CT2	Tm-CD4
ACCGTAATCAACCATG-4	-5.05376	-5.81544	1CT2	CD8-S100B
ACCGTAATCAGTGCAT-4	-4.17616	-1.71899	1CT2	Tm-CD4
ACCGTAATCCCGGATG-4	-5.76444	-3.31857	1CT2	CD4-LTB
ACCGTAATCCTCTAGC-4	-4.81084	-6.26801	1CT2	CD8-S100B
ACCGTAATCGCGTAGC-4	-7.71918	-5.34169	1CT2	CD4-LTB
ACCGTAATCGTGGACC-4	-5.55182	-3.76519	1CT2	CD4-LTB
ACCGTAATCTTTAGGG-4	-6.08069	-6.08523	1CT2	CD8-S100B
ACCTTTAAGGTGCTAG-4	-4.11118	-3.61772	1CT2	CD4-LTB
ACCTTTAAGTGACATA-4	-5.21639	-5.75584	1CT2	CD4-LTB
ACCTTTAAGTTTAGGA-4	-3.43452	-6.01815	1CT2	CD8-S100B
ACCTTTACAAGCGTAG-4	-6.1217	0.617646	1CT2	Tm-CD4
ACCTTTACACAACGCC-4	0.882404	6.15006	1CT2	T-cycling
ACCTTTACACAGGAGT-4	-5.57758	-0.87214	1CT2	Tm-CD4
ACCTTTACATCACGTA-4	-6.60346	-5.90892	1CT2	CD4-LTB
ACCTTTAGTAAGTAGT-4	-5.15088	-0.798184	1CT2	Tm-CD4
ACCTTTAGTAAGTGGC-4	-7.48654	-4.98935	1CT2	CD4-LTB
ACCTTTAGTACCGCTG-4	-5.23894	-5.89023	1CT2	CD4-LTB
ACCTTTAGTATCTGCA-4	-5.92613	-3.95342	1CT2	CD4-LTB
ACCTTTAGTATTAGCC-4	-4.9687	-5.48889	1CT2	CD4-LTB
ACCTTTAGTCCTCCAT-4	-5.67405	-5.16474	1CT2	CD4-LTB
ACCTTTAGTTGTTTGG-4	-6.6729	-3.23106	1CT2	CD4-LTB
ACCTTTATCGCGTAGC-4	-6.75272	-6.06888	1CT2	CD4-LTB
ACGAGCCAGATCCGAG-4	-6.03104	-5.67939	1CT2	CD4-LTB
ACGAGCCAGCTAACTC-4	-6.24291	-2.17875	1CT2	CD4-LTB
ACGAGCCAGTACACCT-4	-7.58116	-1.33174	1CT2	Tm-CD4
ACGAGCCAGTCTTGCA-4	-7.26407	-5.13108	1CT2	CD4-LTB
ACGAGCCCAATGTTGC-4	-6.79275	-5.4784	1CT2	CD4-LTB
ACGAGCCCATGCATGT-4	-7.01255	-4.40397	1CT2	CD4-LTB
ACGAGCCGTCATGCAT-4	-5.78394	-0.546299	1CT2	Tm-CD4
ACGAGCCGTGAAAGAG-4	-3.97334	-5.72183	1CT2	CD8-S100B
ACGAGCCGTGCCTGGT-4	-3.97402	2.201	1CT2	Tem-CD8
ACGAGCCGTTAAGTAG-4	-3.95144	-5.2723	1CT2	CD4-LTB
ACGAGCCTCAACCATG-4	-7.20186	-4.31587	1CT2	CD4-LTB
ACGAGCCTCTTTACGT-4	-4.34586	-2.78017	1CT2	Tm-CD4
ACGAGGACACTTCTGC-4	-4.11523	-0.720517	1CT2	Tem-CD8
ACGAGGACAGTCCTTC-4	-7.99181	-1.97827	1CT2	Tm-CD4
ACGAGGACATCAGTCA-4	-5.56357	-2.83636	1CT2	CD4-LTB
ACGAGGACATTCGACA-4	-4.71067	1.99146	1CT2	Tem-CD8
ACGAGGAGTCGAATCT-4	-7.18178	-5.02184	1CT2	CD4-LTB
ACGAGGATCACTTACT-4	-9.03812	-3.49648	1CT2	CD4-LTB
ACGAGGATCAGCTCTC-4	-3.58446	-4.21303	1CT2	CD8-S100B
ACGAGGATCCGAATGT-4	-3.68139	2.70912	1CT2	Tem-CD8
ACGAGGATCGGTTCGG-4	-8.13239	-3.25174	1CT2	CD4-LTB
ACGAGGATCTGAGGGA-4	-4.82985	-6.65724	1CT2	CD4-LTB
ACGATACAGAGTAATC-4	-5.91343	-4.67226	1CT2	CD4-LTB
ACGATACAGCTGATAA-4	-5.51516	0.389104	1CT2	Tm-CD4
ACGATACAGGCAATTA-4	-6.73181	-4.60553	1CT2	CD4-LTB
ACGATACAGGCGACAT-4	-6.16173	-4.96259	1CT2	CD4-LTB
ACGATACAGTTAGGTA-4	-7.52676	-1.0779	1CT2	Tm-CD4
ACGATACCAACGATGG-4	-7.56774	-4.57214	1CT2	CD4-LTB
ACGATACCAAGCCCAC-4	-3.80719	-3.92068	1CT2	CD4-LTB
ACGATACCATGCCTTC-4	-7.32728	-4.68741	1CT2	CD4-LTB
ACGATACCATGGATGG-4	-5.05126	-6.15107	1CT2	CD4-LTB
ACGATACGTAGGGTAC-4	-4.72946	-3.80346	1CT2	CD4-LTB
ACGATACGTTAAAGTG-4	-7.74152	-4.25548	1CT2	CD4-LTB
ACGATACGTTCTGTTT-4	-4.29522	-4.31585	1CT2	CD4-LTB
ACGATACTCACAGGCC-4	-1.2582	2.70392	1CT2	Basophil
ACGATACTCATAAAGG-4	-6.49828	1.89343	1CT2	Tem-CD8
ACGATACTCCCTCAGT-4	-6.5749	-6.00652	1CT2	CD4-LTB
ACGATACTCCTAGAAC-4	-3.64277	-5.71247	1CT2	CD8-S100B
ACGATACTCGACGGAA-4	-6.98096	-2.68874	1CT2	CD4-LTB
ACGATACTCGAGAACG-4	-6.52172	-2.06621	1CT2	Tm-CD4
ACGATACTCGGGAGTA-4	-6.22148	0.34511	1CT2	Tm-CD4
ACGATACTCGTCGTTC-4	-6.88985	-3.88387	1CT2	CD4-LTB
ACGATACTCTGTCAAG-4	-6.02036	-0.940797	1CT2	Tm-CD4
ACGATACTCTTTCCTC-4	-6.54097	-0.201116	1CT2	Tm-CD4
ACGATGTAGGCTAGGT-4	-5.39971	-6.41346	1CT2	CD8-S100B
ACGATGTAGGTGGGTT-4	-7.80938	-3.42835	1CT2	CD4-LTB
ACGATGTCAAGCGATG-4	-5.81465	-0.351326	1CT2	Tm-CD4
ACGATGTCATATACGC-4	-3.99555	-6.03048	1CT2	CD8-S100B
ACGATGTGTACCGCTG-4	-6.7191	-2.22689	1CT2	Tm-CD4
ACGATGTGTCACCTAA-4	-6.50256	-5.0487	1CT2	CD4-LTB
ACGATGTGTCAGCTAT-4	-6.5319	-2.48933	1CT2	CD4-LTB
ACGATGTGTCTCCCTA-4	-6.52536	-2.94495	1CT2	CD4-LTB
ACGATGTTCACCTCGT-4	-4.96411	-5.21599	1CT2	CD4-LTB
ACGATGTTCATCGCTC-4	-6.81342	-5.73956	1CT2	CD4-LTB
ACGATGTTCCATGAGT-4	-4.53045	-1.1027	1CT2	Tm-CD4
ACGATGTTCCCAAGAT-4	-6.35131	-4.81454	1CT2	CD4-LTB
ACGATGTTCGGTGTTA-4	-4.78062	-2.24143	1CT2	Tm-CD4
ACGCAGCAGCCCAGCT-4	-4.48235	-5.64627	1CT2	CD4-LTB
ACGCAGCAGGAGTAGA-4	-6.76195	-1.32965	1CT2	Tm-CD4
ACGCAGCAGGCTAGCA-4	-6.56236	-2.88969	1CT2	CD4-LTB
ACGCAGCCACGTAAGG-4	-4.98589	-6.38742	1CT2	CD8-S100B
ACGCAGCCAGCTGTAT-4	-5.6578	0.674138	1CT2	Tm-CD4
ACGCAGCCAGTCTTCC-4	-7.50943	-4.93288	1CT2	CD4-LTB
ACGCAGCCATCGGACC-4	-5.27141	-1.53948	1CT2	Tm-CD4
ACGCAGCGTAATCGTC-4	-4.886	-5.5777	1CT2	CD4-LTB
ACGCAGCGTACTTGAC-4	-4.76641	-4.70592	1CT2	CD4-LTB
ACGCAGCGTCTAACGT-4	-6.66836	-0.406266	1CT2	Tm-CD4
ACGCAGCGTGTTCTTT-4	-7.59558	-5.85378	1CT2	CD4-LTB
ACGCAGCTCCAGGGCT-4	-6.26786	-2.36987	1CT2	CD4-LTB
ACGCAGCTCCTAGTGA-4	-6.51538	-3.79005	1CT2	CD4-LTB
ACGCCAGAGAGGACGG-4	-6.0452	-0.282255	1CT2	Tm-CD4
ACGCCAGAGCCCAACC-4	-5.70298	-4.87294	1CT2	CD4-LTB
ACGCCAGAGCCGGTAA-4	-7.33564	-4.42255	1CT2	CD4-LTB
ACGCCAGAGCTACCTA-4	-7.20509	-3.93839	1CT2	CD4-LTB
ACGCCAGAGCTAGGCA-4	-7.219	-5.14217	1CT2	CD4-LTB
ACGCCAGAGGCTAGGT-4	-6.10117	-5.37172	1CT2	CD4-LTB
ACGCCAGCACATCTTT-4	-5.25186	-4.02774	1CT2	CD4-LTB
ACGCCAGCACGGTGTC-4	-6.34462	-5.68829	1CT2	CD4-LTB
ACGCCAGCACTAAGTC-4	-5.41006	0.62758	1CT2	Tm-CD4
ACGCCAGCAGGATTGG-4	-3.55408	-6.05804	1CT2	CD8-S100B
ACGCCAGCATAGAAAC-4	-6.11045	-3.55402	1CT2	CD4-LTB
ACGCCAGGTAATTGGA-4	-5.29105	-3.78066	1CT2	CD4-LTB
ACGCCAGGTAGAGGAA-4	-4.22229	-6.6894	1CT2	CD8-S100B
ACGCCAGGTCAGCTAT-4	-5.6683	-2.08504	1CT2	Tm-CD4
ACGCCAGGTCCCGACA-4	-4.16852	-5.39913	1CT2	CD8-S100B
ACGCCAGGTTGCGTTA-4	1.51648	6.34412	1CT2	T-cycling
ACGCCAGTCACAGGCC-4	-5.61946	-6.11342	1CT2	CD4-LTB
ACGCCAGTCACCTTAT-4	-3.57614	-5.0282	1CT2	CD8-S100B
ACGCCAGTCCAGTATG-4	-5.87992	-0.331321	1CT2	Tm-CD4
ACGCCAGTCGGCATCG-4	-4.91038	-5.65126	1CT2	CD4-LTB
ACGCCAGTCGTTGCCT-4	-4.70794	-4.17998	1CT2	CD4-LTB
ACGCCAGTCTAACTGG-4	-5.83727	-3.57256	1CT2	CD4-LTB
ACGCCGAAGACCTAGG-4	-7.67657	-4.74629	1CT2	CD4-LTB
ACGCCGAAGGATGGTC-4	-6.45594	-3.36297	1CT2	CD4-LTB
ACGCCGAAGTGGTAGC-4	-7.6422	-2.2586	1CT2	Tm-CD4
ACGCCGACACGGCTAC-4	-4.5962	-3.2042	1CT2	CD4-LTB
ACGCCGACACTCAGGC-4	-4.75575	-0.0510282	1CT2	Tm-CD4
ACGCCGACAGTAAGAT-4	-5.57339	10.0732	1CT2	Treg
ACGCCGACAGTCGTGC-4	-7.54334	-4.00012	1CT2	CD4-LTB
ACGCCGACATCCTTGC-4	-4.27906	-5.10813	1CT2	CD8-S100B
ACGCCGAGTACTCAAC-4	-8.18821	-4.44382	1CT2	CD4-LTB
ACGCCGAGTCTGGTCG-4	-6.11484	-0.990354	1CT2	Tm-CD4
ACGCCGAGTGCAACGA-4	-5.77922	-5.72756	1CT2	CD8-S100B
ACGCCGAGTTAAGTAG-4	-5.5461	-5.51246	1CT2	CD4-LTB
ACGCCGATCTGTCCGT-4	-5.562	-5.00942	1CT2	CD4-LTB
ACGGAGAAGAAGGACA-4	-5.54918	-3.83193	1CT2	CD8-S100B
ACGGAGAAGCCACCTG-4	-3.2216	8.77823	1CT2	Tm-CD8-HSPA1A
ACGGAGAAGCGAAGGG-4	-2.76028	5.86408	1CT2	Tem-CD8
ACGGAGAAGTGCAAGC-4	1.38986	6.01864	1CT2	T-cycling
ACGGAGAAGTTCGATC-4	-7.52533	-1.43543	1CT2	Tm-CD4
ACGGAGACAATACGCT-4	-4.65902	-4.98908	1CT2	CD4-LTB
ACGGAGACATCTCCCA-4	-5.94607	-1.86262	1CT2	Tm-CD4
ACGGAGAGTACATGTC-4	-6.4779	-5.61588	1CT2	CD4-LTB
ACGGAGAGTCTGATTG-4	-5.80107	-1.79528	1CT2	Tm-CD4
ACGGAGAGTGTGCCTG-4	-5.98813	0.376955	1CT2	Tm-CD4
ACGGAGATCTAACTGG-4	-4.86947	-1.83107	1CT2	Tm-CD4
ACGGAGATCTGAGGGA-4	-4.36868	-6.26382	1CT2	CD8-S100B
ACGGAGATCTTGAGGT-4	-4.25781	-4.70524	1CT2	CD4-LTB
ACGGAGATCTTTCCTC-4	-7.17812	-1.63621	1CT2	Tm-CD4
ACGGCCAAGCAATCTC-4	-5.34305	-6.01969	1CT2	CD4-LTB
ACGGCCAAGGACAGAA-4	-3.77608	2.45652	1CT2	Tem-CD8
ACGGCCAAGGAGTTGC-4	-5.48162	-2.79036	1CT2	CD4-LTB
ACGGCCAAGTGTTGAA-4	-6.40911	-3.90187	1CT2	CD4-LTB
ACGGCCACAATTCCTT-4	-6.35459	0.538441	1CT2	Tm-CD4
ACGGCCACACAAGACG-4	-5.66691	-0.861907	1CT2	Tm-CD4
ACGGCCACACAGCGTC-4	-4.70667	-6.0981	1CT2	CD4-LTB
ACGGCCACATAACCTG-4	-7.61662	-5.92645	1CT2	CD4-LTB
ACGGCCACATCTACGA-4	-5.94307	-5.40416	1CT2	CD4-LTB
ACGGCCACATCTATGG-4	-5.58695	-4.74977	1CT2	CD4-LTB
ACGGCCACATGATCCA-4	-4.35752	-4.12552	1CT2	CD8-S100B
ACGGCCAGTCTTTCAT-4	-5.6735	-4.34678	1CT2	CD4-LTB
ACGGCCAGTGTTTGTG-4	-4.39511	-4.74001	1CT2	CD4-LTB
ACGGCCATCACATAGC-4	-4.94673	-3.81751	1CT2	CD4-LTB
ACGGCCATCCGAGCCA-4	-5.58558	-5.62213	1CT2	CD4-LTB
ACGGCCATCGGCTACG-4	-7.85863	-1.7747	1CT2	Tm-CD4
ACGGCCATCGTCCAGG-4	-4.29327	-3.09295	1CT2	CD4-LTB
ACGGCCATCTAACCGA-4	-5.01296	-2.33249	1CT2	Tm-CD4
ACGGCCATCTGAAAGA-4	-5.13451	-4.87694	1CT2	CD4-LTB
ACGGGCTAGCGTTCCG-4	-6.23842	-1.37434	1CT2	Tm-CD4
ACGGGCTAGGTGTTAA-4	-7.04487	-4.44156	1CT2	CD4-LTB
ACGGGCTAGTGTACGG-4	-7.58156	-4.60257	1CT2	CD4-LTB
ACGGGCTCAAACTGCT-4	-3.60749	-3.23406	1CT2	CD8-S100B
ACGGGCTCAGCCAGAA-4	-4.56251	-5.34139	1CT2	CD4-LTB
ACGGGCTCAGTGACAG-4	-4.6142	-0.569888	1CT2	Tm-CD4
ACGGGCTGTCATATGC-4	-6.04587	-3.17047	1CT2	CD4-LTB
ACGGGCTGTCCCGACA-4	-7.41672	-4.97516	1CT2	CD4-LTB
ACGGGCTGTTCACCTC-4	-7.43916	-3.42754	1CT2	CD4-LTB
ACGGGCTGTTCCGTCT-4	-4.88447	-0.0582555	1CT2	Tm-CD4
ACGGGCTTCAGCTGGC-4	-6.95496	-5.11903	1CT2	CD4-LTB
ACGGGCTTCATGTCTT-4	-5.84949	-4.97843	1CT2	CD4-LTB
ACGGGCTTCCTTTACA-4	-4.3411	-6.38385	1CT2	CD8-S100B
ACGGGCTTCTGCCCTA-4	-3.37696	-4.38482	1CT2	CD8-S100B
ACGGGTCAGAAACCTA-4	-6.66458	-0.347937	1CT2	Tm-CD4
ACGGGTCAGACAAGCC-4	-7.66157	-5.12214	1CT2	CD4-LTB
ACGGGTCAGAGCCCAA-4	-5.83471	-0.437125	1CT2	Tm-CD4
ACGGGTCAGATAGTCA-4	-2.61121	5.34359	1CT2	Tem-CD8
ACGGGTCAGCAGGTCA-4	-5.50897	-1.33842	1CT2	Tm-CD4
ACGGGTCAGCCGCCTA-4	-4.95144	-5.44664	1CT2	CD8-S100B
ACGGGTCAGCTGATAA-4	-2.49646	5.7768	1CT2	Tem-CD8
ACGGGTCAGGCACATG-4	-4.56593	-0.806674	1CT2	Tm-CD4
ACGGGTCCAATAGAGT-4	-3.29948	-4.35591	1CT2	CD8-S100B
ACGGGTCCACGAAACG-4	-8.01825	-4.52743	1CT2	CD4-LTB
ACGGGTCGTAAACACA-4	-5.73105	-3.07799	1CT2	CD4-LTB
ACGGGTCGTCCATCCT-4	-4.27701	-5.60265	1CT2	CD8-S100B
ACGGGTCGTTGGTTTG-4	-5.4344	-2.27915	1CT2	Tm-CD4
ACGGGTCTCACATGCA-4	-7.39405	-5.10561	1CT2	CD4-LTB
ACGGGTCTCCCTCTTT-4	-6.94903	-2.89671	1CT2	Tm-CD4
ACGGGTCTCGGAATCT-4	-7.78505	-5.4003	1CT2	CD4-LTB
ACGGGTCTCTTTAGTC-4	-5.48864	-3.91831	1CT2	CD4-LTB
ACGTCAAAGAAGGACA-4	-5.5985	0.626265	1CT2	Tm-CD4
ACGTCAAAGAGTACCG-4	-9.00546	-3.04454	1CT2	CD4-LTB
ACGTCAAAGCTCCCAG-4	-8.12072	-5.26031	1CT2	CD4-LTB
ACGTCAAAGCTCCTCT-4	-5.7517	-5.07473	1CT2	CD4-LTB
ACGTCAAAGGACGAAA-4	-6.65797	0.227159	1CT2	Tm-CD4
ACGTCAACAAGCCCAC-4	-5.9691	-4.88861	1CT2	CD4-LTB
ACGTCAACATATGGTC-4	-4.95927	-3.96267	1CT2	CD4-LTB
ACGTCAAGTAAATGAC-4	-5.24678	-4.05116	1CT2	CD4-LTB
ACGTCAAGTAGAAGGA-4	-5.99606	-4.5012	1CT2	CD4-LTB
ACGTCAAGTCTAGCGC-4	-5.88374	0.447402	1CT2	Tm-CD4
ACGTCAAGTGTGCGTC-4	-6.96416	-6.3247	1CT2	CD4-LTB
ACGTCAAGTTAGTGGG-4	-6.86242	-5.2759	1CT2	CD4-LTB
ACGTCAAGTTCCGGCA-4	-6.7341	-2.16284	1CT2	Tm-CD4
ACGTCAATCACGACTA-4	-5.05258	-4.48998	1CT2	CD8-S100B
ACTATCTAGATATACG-4	-6.75691	-5.59382	1CT2	CD4-LTB
ACTATCTAGGGCTTCC-4	-6.41912	-4.48188	1CT2	CD4-LTB
ACTATCTCAAGGGTCA-4	-6.401	-5.11839	1CT2	CD4-LTB
ACTATCTCAATTGCTG-4	-6.04178	-0.325866	1CT2	Tm-CD4
ACTATCTCACGACTCG-4	-7.15282	-6.00873	1CT2	CD4-LTB
ACTATCTCAGATCGGA-4	-5.89515	-5.78673	1CT2	CD4-LTB
ACTATCTCATAGACTC-4	-3.4424	-5.57168	1CT2	CD8-S100B
ACTATCTCATTGTGCA-4	-6.36483	-1.39882	1CT2	Tm-CD4
ACTATCTGTCCCGACA-4	-4.37445	-2.3737	1CT2	Tm-CD4
ACTATCTGTTACGTCA-4	-5.46783	-5.36787	1CT2	CD4-LTB
ACTATCTTCTTCCTTC-4	-7.50463	-1.32567	1CT2	Tm-CD4
ACTATCTTCTTGTCAT-4	-6.38324	-1.61599	1CT2	Tm-CD4
ACTGAACAGAAACGAG-4	-6.00965	-4.77754	1CT2	CD4-LTB
ACTGAACAGGTACTCT-4	-6.96875	-5.58381	1CT2	CD4-LTB
ACTGAACAGTCCAGGA-4	-5.04245	-4.89023	1CT2	CD4-LTB
ACTGAACCAAGCTGTT-4	-6.0059	-3.84893	1CT2	CD4-LTB
ACTGAACCAGAGTGTG-4	-7.09233	-2.36407	1CT2	Tm-CD4
ACTGAACCATGCCTAA-4	-6.14384	-4.60838	1CT2	CD4-LTB
ACTGAACGTACGCTGC-4	-5.99405	-5.75867	1CT2	CD4-LTB
ACTGAACGTTCCAACA-4	-7.27555	-3.41746	1CT2	CD4-LTB
ACTGAACGTTCGGCAC-4	-3.45793	-5.33887	1CT2	CD8-S100B
ACTGAACGTTGGAGGT-4	-7.03265	-2.17859	1CT2	Tm-CD4
ACTGAACTCCTCGCAT-4	-5.96773	-1.50773	1CT2	Tm-CD4
ACTGAGTAGGACAGCT-4	-6.30855	-2.22907	1CT2	Tm-CD4
ACTGAGTCAGGAATCG-4	-6.93959	-3.02011	1CT2	CD4-LTB
ACTGAGTCATGTTCCC-4	-2.33381	5.46539	1CT2	Tem-CD8
ACTGAGTGTATTAGCC-4	-7.19305	-3.4175	1CT2	CD4-LTB
ACTGAGTGTGATGATA-4	-4.44224	-5.32562	1CT2	CD8-S100B
ACTGAGTGTTGTCGCG-4	-4.85401	-3.9482	1CT2	CD8-S100B
ACTGAGTTCATGTGGT-4	-7.12653	-5.70666	1CT2	CD4-LTB
ACTGAGTTCCCTCTTT-4	-4.75206	-6.29167	1CT2	CD8-S100B
ACTGAGTTCGCTAGCG-4	-7.0642	-2.06273	1CT2	Tm-CD4
ACTGAGTTCTATCCCG-4	-5.50936	-5.11325	1CT2	CD4-LTB
ACTGATGAGATCGGGT-4	-6.75211	-5.24924	1CT2	CD4-LTB
ACTGATGAGCACGCCT-4	-4.08756	-5.07149	1CT2	CD8-S100B
ACTGATGAGCCGTCGT-4	-5.02813	-5.41802	1CT2	CD4-LTB
ACTGATGAGGCTAGGT-4	-5.21242	-6.79077	1CT2	CD8-S100B
ACTGATGAGTAGGTGC-4	-3.90213	-4.14082	1CT2	CD8-S100B
ACTGATGCAACTTGAC-4	-4.21062	-6.49356	1CT2	CD8-S100B
ACTGATGCAAGAGTCG-4	-5.49685	-5.02828	1CT2	CD4-LTB
ACTGATGCAAGTTCTG-4	-2.47774	5.69198	1CT2	Tem-CD8
ACTGATGCACTCAGGC-4	-5.32281	-5.74574	1CT2	CD4-LTB
ACTGATGCATAGTAAG-4	-5.44224	-6.03785	1CT2	CD4-LTB
ACTGATGGTAGGCATG-4	-4.27878	-5.51212	1CT2	CD8-S100B
ACTGATGGTTCCACTC-4	-6.18045	-1.80748	1CT2	Tm-CD4
ACTGATGGTTCTGTTT-4	-6.03407	0.15435	1CT2	Tm-CD4
ACTGATGTCCAAACTG-4	-7.1937	-3.29333	1CT2	CD4-LTB
ACTGCTCAGATGGGTC-4	-5.3379	-0.651743	1CT2	Tm-CD4
ACTGCTCAGCCAGGAT-4	-3.19099	-5.3968	1CT2	CD8-S100B
ACTGCTCCAAGCGTAG-4	-3.59294	-4.55434	1CT2	CD8-S100B
ACTGCTCCAAGTAGTA-4	-4.28816	-6.21491	1CT2	CD8-S100B
ACTGCTCCACATTAGC-4	-9.06607	-3.34938	1CT2	CD4-LTB
ACTGCTCCATCGTCGG-4	-3.32503	8.94873	1CT2	Tm-CD8-HSPA1A
ACTGCTCGTACGACCC-4	-7.75817	-5.05335	1CT2	CD4-LTB
ACTGCTCGTATAGTAG-4	-5.08952	-4.88533	1CT2	CD4-LTB
ACTGCTCGTCTTGCGG-4	-3.84616	-5.43674	1CT2	CD8-S100B
ACTGCTCGTTAAGGGC-4	-4.66259	-1.97062	1CT2	Tm-CD4
ACTGCTCTCATGTAGC-4	-5.58735	-3.9296	1CT2	CD4-LTB
ACTGCTCTCGAATGGG-4	-4.47603	-6.11595	1CT2	CD8-S100B
ACTGCTCTCGGATGGA-4	-5.81201	-4.82422	1CT2	CD4-LTB
ACTGCTCTCTCTGCTG-4	-4.69641	-4.13857	1CT2	CD4-LTB
ACTGTCCAGCTAAGAT-4	-6.30372	-3.81359	1CT2	CD4-LTB
ACTGTCCCACCCAGTG-4	-5.75637	-5.20896	1CT2	CD4-LTB
ACTGTCCCACGTAAGG-4	-6.32071	-6.16529	1CT2	CD4-LTB
ACTGTCCGTGATGCCC-4	-7.62363	-5.02404	1CT2	CD4-LTB
ACTGTCCGTGCAACTT-4	-3.5926	-4.97045	1CT2	CD8-S100B
ACTGTCCTCACATACG-4	-6.00601	-1.88958	1CT2	Tm-CD4
ACTGTCCTCATCGCTC-4	-6.84917	-2.59642	1CT2	CD4-LTB
ACTTACTAGACTGTAA-4	-7.11992	-4.07641	1CT2	CD4-LTB
ACTTACTAGAGCTGCA-4	-4.01283	-5.85498	1CT2	CD8-S100B
ACTTACTAGAGTAAGG-4	-6.49178	-5.33872	1CT2	CD4-LTB
ACTTACTAGCCAGTAG-4	-6.18602	-2.656	1CT2	CD4-LTB
ACTTACTAGGAGTTTA-4	-3.90134	-5.11587	1CT2	CD8-S100B
ACTTACTCAAGCCGTC-4	-7.04873	-4.3652	1CT2	CD4-LTB
ACTTACTCACGGCTAC-4	-4.8411	-0.499963	1CT2	Tm-CD4
ACTTACTCAGTATGCT-4	-5.81951	-0.753516	1CT2	Tm-CD4
ACTTACTCATATACCG-4	-2.94279	5.7375	1CT2	Tem-CD8
ACTTACTCATCCGTGG-4	-7.76334	-4.34285	1CT2	CD4-LTB
ACTTACTCATGTTGAC-4	-6.92507	0.0919808	1CT2	Tm-CD4
ACTTACTGTAAGGATT-4	-3.1678	-3.87574	1CT2	CD8-S100B
ACTTACTGTCCGACGT-4	-7.0116	-2.92296	1CT2	CD4-LTB
ACTTACTGTCTCTCTG-4	-6.68853	0.0342849	1CT2	Tm-CD4
ACTTACTGTTTGGGCC-4	-4.61589	-5.66042	1CT2	CD8-S100B
ACTTACTTCAACCAAC-4	-6.0825	0.143827	1CT2	Tm-CD4
ACTTACTTCATCATTC-4	-7.08338	-1.79746	1CT2	Tm-CD4
ACTTACTTCCAGTATG-4	-4.70741	-4.4887	1CT2	CD4-LTB
ACTTACTTCGATGAGG-4	-4.15549	-2.58586	1CT2	Tm-CD4
ACTTACTTCGCACTCT-4	-6.43379	-5.80361	1CT2	CD4-LTB
ACTTACTTCTCCCTGA-4	-7.06456	-3.89717	1CT2	CD4-LTB
ACTTGTTAGTCGTTTG-4	-6.11893	-4.22279	1CT2	CD4-LTB
ACTTGTTAGTCTCAAC-4	-5.12373	-0.350623	1CT2	Tm-CD4
ACTTGTTCACCGTTGG-4	-6.91753	0.0071264	1CT2	Tm-CD4
ACTTGTTCACTTGGAT-4	-6.68682	1.0143	1CT2	Tm-CD4
ACTTGTTCATCTATGG-4	-5.31787	0.367342	1CT2	Tm-CD4
ACTTGTTGTAAGGGAA-4	-6.44966	1.97292	1CT2	Tem-CD8
ACTTGTTGTGAAGGCT-4	-3.7981	-6.05497	1CT2	CD8-S100B
ACTTGTTGTGACGGTA-4	-4.08468	-4.92716	1CT2	CD4-LTB
ACTTGTTGTTAAGACA-4	-4.22052	1.60467	1CT2	Tem-CD8
ACTTTCAAGGCTAGCA-4	-4.63103	-0.879794	1CT2	Tm-CD4
ACTTTCACAATCGGTT-4	-5.60765	0.410337	1CT2	Tm-CD4
ACTTTCACACCCTATC-4	-7.9602	-4.70494	1CT2	CD4-LTB
ACTTTCACAGGACGTA-4	-7.16671	-4.55744	1CT2	CD4-LTB
ACTTTCACAGTCTTCC-4	-7.77192	-5.05043	1CT2	CD4-LTB
ACTTTCATCAGTCAGT-4	-4.11986	-4.46638	1CT2	CD8-S100B
ACTTTCATCCAAGCCG-4	-3.46321	-5.06166	1CT2	CD8-S100B
ACTTTCATCCCTCTTT-4	-4.66657	-6.17404	1CT2	CD4-LTB
ACTTTCATCGTAGGTT-4	-5.24687	-3.28195	1CT2	CD4-LTB
ACTTTCATCGTGGACC-4	-8.55247	-4.35758	1CT2	CD4-LTB
ACTTTCATCTGTACGA-4	-4.86898	-2.87855	1CT2	CD4-LTB
AGAATAGAGAAGGGTA-4	-5.09307	-5.79377	1CT2	CD4-LTB
AGAATAGAGAATGTGT-4	-7.70001	-3.05835	1CT2	CD4-LTB
AGAATAGAGATGCGAC-4	-8.24115	-2.41685	1CT2	CD4-LTB
AGAATAGCACGTAAGG-4	-6.50462	-3.12286	1CT2	CD4-LTB
AGAATAGCATTGAGCT-4	-4.22943	-4.37896	1CT2	CD4-LTB
AGAATAGGTACTCGCG-4	-3.49808	-5.53444	1CT2	CD8-S100B
AGAATAGGTCGGCACT-4	-6.60481	-1.52832	1CT2	Tm-CD4
AGAATAGGTCTGCAAT-4	-3.18426	9.34776	1CT2	Tm-CD8-HSPA1A
AGAATAGTCATCGATG-4	-5.33242	-0.355484	1CT2	Tm-CD4
AGAATAGTCGCGATCG-4	-3.31024	-4.90576	1CT2	CD8-S100B
AGAATAGTCTGATTCT-4	-5.54708	-5.83977	1CT2	CD4-LTB
AGAATAGTCTGCCCTA-4	-4.13244	-5.37374	1CT2	CD8-S100B
AGACGTTAGAAGGTGA-4	-3.22298	-2.36071	1CT2	T-cycling
AGACGTTAGTTGCAGG-4	-7.78897	-4.39159	1CT2	CD4-LTB
AGACGTTCAATGAAAC-4	-4.22654	-5.67577	1CT2	CD8-S100B
AGACGTTCAGCCAGAA-4	-4.54165	-3.12425	1CT2	CD4-LTB
AGACGTTCAGTAAGAT-4	-5.54826	-0.849518	1CT2	Tm-CD4
AGACGTTGTAATCACC-4	-6.45627	0.490099	1CT2	Tm-CD4
AGACGTTGTCTGCAAT-4	-5.47784	-5.93079	1CT2	CD4-LTB
AGACGTTGTTAGTGGG-4	-6.17224	-5.76418	1CT2	CD4-LTB
AGACGTTTCACTCTTA-4	-5.6056	-0.196565	1CT2	Tm-CD4
AGACGTTTCCCAAGAT-4	-4.2848	-6.19595	1CT2	CD8-S100B
AGACGTTTCTCAAACG-4	-7.42548	0.261677	1CT2	Tm-CD4
AGAGCGAAGACAGAGA-4	-6.98231	-2.60115	1CT2	CD4-LTB
AGAGCGAAGATGTTAG-4	-5.36142	-5.65839	1CT2	CD8-S100B
AGAGCGAAGGTGCAAC-4	-7.85035	-4.44671	1CT2	CD4-LTB
AGAGCGACAAAGGTGC-4	-5.34063	-5.27653	1CT2	CD4-LTB
AGAGCGACACATAACC-4	-6.48337	0.744137	1CT2	Tm-CD4
AGAGCGAGTATATGAG-4	-6.31016	-5.75347	1CT2	CD4-LTB
AGAGCGAGTCAAAGCG-4	-6.30475	-5.9236	1CT2	CD4-LTB
AGAGCGAGTTGGTGGA-4	-6.8519	-5.6512	1CT2	CD4-LTB
AGAGCGAGTTTGACTG-4	-6.49585	-5.70594	1CT2	CD8-S100B
AGAGCGATCACAGTAC-4	-4.33367	-4.80316	1CT2	CD8-S100B
AGAGCGATCACGCATA-4	-5.91381	-0.543077	1CT2	Tm-CD4
AGAGCGATCAGTGCAT-4	-6.20952	-0.252369	1CT2	Tm-CD4
AGAGCGATCTGTCTAT-4	-5.53237	-1.46244	1CT2	Tm-CD4
AGAGCTTAGGACGAAA-4	-8.8735	-3.25842	1CT2	CD4-LTB
AGAGCTTAGTACGCGA-4	-3.67462	-6.08508	1CT2	CD8-S100B
AGAGCTTAGTATCGAA-4	-7.97121	-1.79111	1CT2	Tm-CD4
AGAGCTTCAAACTGCT-4	-6.46551	-2.25866	1CT2	CD4-LTB
AGAGCTTCAAGAAGAG-4	-6.30233	-5.40332	1CT2	CD4-LTB
AGAGCTTCAATAGCGG-4	-7.40495	-3.06851	1CT2	CD4-LTB
AGAGCTTCATGACATC-4	-6.13109	-0.0644992	1CT2	Tm-CD4
AGAGCTTGTCCAGTAT-4	-5.14268	-3.28737	1CT2	CD4-LTB
AGAGCTTGTCTGATTG-4	-5.63606	-5.90438	1CT2	CD4-LTB
AGAGCTTGTGCAACTT-4	-6.95456	-4.91239	1CT2	CD4-LTB
AGAGCTTTCCCACTTG-4	-3.78157	2.33103	1CT2	Tem-CD8
AGAGCTTTCTAAGCCA-4	-6.31329	0.767942	1CT2	Tm-CD4
AGAGCTTTCTTACCTA-4	-7.82887	-4.40642	1CT2	CD4-LTB
AGAGTGGAGACCTAGG-4	-6.2219	-0.774653	1CT2	Tm-CD4
AGAGTGGAGCCGGTAA-4	-5.09457	-6.72691	1CT2	CD8-S100B
AGAGTGGAGCGACGTA-4	-7.61295	-5.48883	1CT2	CD4-LTB
AGAGTGGAGCTGCGAA-4	-4.69437	-2.70055	1CT2	CD4-LTB
AGAGTGGAGGATGGAA-4	-4.77433	-5.3622	1CT2	CD8-S100B
AGAGTGGCAAGCGCTC-4	-7.42444	-4.22307	1CT2	CD4-LTB
AGAGTGGCAGATAATG-4	-5.40699	-6.05591	1CT2	CD4-LTB
AGAGTGGCATACCATG-4	-6.56062	-5.85774	1CT2	CD4-LTB
AGAGTGGGTACCGAGA-4	-6.37978	0.601072	1CT2	Tm-CD4
AGAGTGGGTCACTGGC-4	-4.39323	-6.05028	1CT2	CD8-S100B
AGAGTGGGTCTCTCGT-4	-6.41651	-5.79562	1CT2	CD4-LTB
AGAGTGGGTGTCGCTG-4	-8.07575	-2.69433	1CT2	CD4-LTB
AGAGTGGGTTAAGTAG-4	-6.59211	-0.234422	1CT2	Tm-CD4
AGAGTGGTCCTTTCGG-4	-6.90672	-4.40647	1CT2	CD4-LTB
AGAGTGGTCGAACTGT-4	-5.57699	-4.58134	1CT2	CD4-LTB
AGAGTGGTCTTGCATT-4	-5.36261	-1.73168	1CT2	Tm-CD4
AGATCTGAGAAGAAGC-4	-4.52859	-4.89526	1CT2	CD8-S100B
AGATCTGAGACAATAC-4	-6.60584	1.81074	1CT2	Tem-CD8
AGATCTGAGATATACG-4	-7.64202	-4.07486	1CT2	CD4-LTB
AGATCTGAGCGTGTCC-4	-5.72132	-6.14219	1CT2	CD4-LTB
AGATCTGAGGAGTTGC-4	-5.8822	-2.41881	1CT2	CD4-LTB
AGATCTGAGGCTAGGT-4	-5.73048	-1.07175	1CT2	Tm-CD4
AGATCTGAGGGCATGT-4	-5.40467	-0.245254	1CT2	Tm-CD4
AGATCTGAGTGGTAAT-4	1.05307	6.12653	1CT2	T-cycling
AGATCTGAGTGTACTC-4	-3.06118	-5.30178	1CT2	CD8-S100B
AGATCTGCACGAAGCA-4	-4.83082	-2.15889	1CT2	Tm-CD4
AGATCTGCAGATCCAT-4	-6.50518	-1.51843	1CT2	Tm-CD4
AGATCTGCATCGGTTA-4	-6.00369	-1.38825	1CT2	Tm-CD4
AGATCTGGTAAATACG-4	-4.40257	-1.41964	1CT2	Tm-CD4
AGATCTGGTACATGTC-4	-8.9504	-3.02525	1CT2	CD4-LTB
AGATCTGGTAGCGCAA-4	-3.61521	-5.25965	1CT2	CD8-S100B
AGATCTGGTCGAGATG-4	-5.92142	-2.74448	1CT2	CD4-LTB
AGATCTGGTTACTGAC-4	-5.78857	-5.18368	1CT2	CD4-LTB
AGATCTGTCATGTCCC-4	-4.18159	1.30335	1CT2	Tem-CD8
AGATCTGTCCTATTCA-4	-5.66645	-3.69418	1CT2	CD4-LTB
AGATCTGTCGGTGTTA-4	-3.13178	-2.13126	1CT2	T-cycling
AGATCTGTCTTTAGTC-4	-6.03547	-0.230888	1CT2	Tm-CD4
AGATTGCAGGTAAACT-4	-3.80046	-3.96732	1CT2	CD8-S100B
AGATTGCCAAGGTGTG-4	-7.03459	-1.65783	1CT2	Tm-CD4
AGATTGCCACAAGACG-4	-8.71222	-2.38258	1CT2	CD4-LTB
AGATTGCGTAAACGCG-4	-6.5389	-5.29146	1CT2	CD4-LTB
AGATTGCGTCATGCCG-4	-6.1108	-5.55986	1CT2	CD4-LTB
AGATTGCGTCTCTTTA-4	-7.18738	-5.40645	1CT2	CD4-LTB
AGATTGCTCACGAAGG-4	-6.75683	-5.59809	1CT2	CD4-LTB
AGATTGCTCAGGATCT-4	-5.32277	-5.96857	1CT2	CD8-S100B
AGATTGCTCGCCGTGA-4	-6.83256	-0.808377	1CT2	Tm-CD4
AGATTGCTCTCTGCTG-4	-6.73283	-4.31987	1CT2	CD4-LTB
AGATTGCTCTGTGCAA-4	-6.64427	-6.08726	1CT2	CD4-LTB
AGCAGCCAGACACGAC-4	-4.75371	-5.01495	1CT2	CD4-LTB
AGCAGCCCAAACCCAT-4	-5.40458	-3.40772	1CT2	CD4-LTB
AGCAGCCCAAAGTGCG-4	-4.88935	-3.68026	1CT2	CD4-LTB
AGCAGCCCAATAAGCA-4	-7.27814	-3.71921	1CT2	CD4-LTB
AGCAGCCCAATTGCTG-4	-8.01386	-4.44787	1CT2	CD4-LTB
AGCAGCCCACCGAAAG-4	-5.68402	-1.01961	1CT2	Tm-CD4
AGCAGCCCAGCTTAAC-4	-6.354	-0.113366	1CT2	Tem-CD8
AGCAGCCCATCATCCC-4	-7.2596	-3.51284	1CT2	CD4-LTB
AGCAGCCCATTGTGCA-4	-6.15012	-4.61438	1CT2	CD4-LTB
AGCAGCCGTAGGACAC-4	-5.8938	1.14956	1CT2	Tm-CD4
AGCAGCCGTCCATCCT-4	-6.76319	-5.22325	1CT2	CD4-LTB
AGCAGCCGTGTAATGA-4	-6.78495	-2.3476	1CT2	CD4-LTB
AGCAGCCGTTAAGTAG-4	-7.07838	-5.13242	1CT2	CD4-LTB
AGCAGCCGTTGGTGGA-4	-7.66911	-4.92934	1CT2	CD4-LTB
AGCAGCCTCGCGATCG-4	-6.23677	-4.49453	1CT2	CD4-LTB
AGCAGCCTCGTTTAGG-4	-5.27676	-6.35048	1CT2	CD4-LTB
AGCATACAGACCGGAT-4	-7.06652	0.348862	1CT2	Tm-CD4
AGCATACAGTGACATA-4	-4.92619	-5.63586	1CT2	CD4-LTB
AGCATACCACCTATCC-4	-5.96322	-4.7393	1CT2	CD4-LTB
AGCATACCACTTCGAA-4	-5.22646	-4.64602	1CT2	CD4-LTB
AGCATACCATTTCAGG-4	-4.33006	-0.940551	1CT2	Tm-CD4
AGCATACGTAAGAGGA-4	-6.15216	-5.59668	1CT2	CD4-LTB
AGCATACGTGTCTGAT-4	-6.55315	-4.18629	1CT2	CD4-LTB
AGCATACTCTGATACG-4	-6.47683	-1.20761	1CT2	Tm-CD4
AGCCTAAAGCGACGTA-4	-6.42125	-4.40913	1CT2	CD4-LTB
AGCCTAAAGCTCCTTC-4	-5.91263	-1.11321	1CT2	Tm-CD4
AGCCTAAAGCTGAAAT-4	-4.59562	-4.10332	1CT2	CD4-LTB
AGCCTAAAGGAACTGC-4	-7.28307	-4.04377	1CT2	CD4-LTB
AGCCTAAAGGCATTGG-4	-6.22249	-3.04416	1CT2	CD4-LTB
AGCCTAACATTAACCG-4	-4.30934	-2.28517	1CT2	CD4-LTB
AGCCTAAGTCCGACGT-4	-4.04997	-4.95314	1CT2	CD8-S100B
AGCCTAAGTGCTGTAT-4	-3.49346	-4.23482	1CT2	CD8-S100B
AGCCTAAGTGTTCGAT-4	-4.61983	-5.89007	1CT2	CD8-S100B
AGCCTAAGTTTAAGCC-4	-5.04652	-1.86749	1CT2	Tm-CD4
AGCCTAATCAGCAACT-4	-5.50547	-5.96626	1CT2	CD4-LTB
AGCCTAATCATCACCC-4	-5.20736	-4.49162	1CT2	CD4-LTB
AGCGGTCAGAAACCTA-4	-4.72323	0.364838	1CT2	Tm-CD4
AGCGGTCAGACGACGT-4	-6.62974	-3.23329	1CT2	CD4-LTB
AGCGGTCAGGAACTGC-4	-5.40461	-3.33487	1CT2	CD4-LTB
AGCGGTCAGGCTCAGA-4	-8.06355	-4.13363	1CT2	CD4-LTB
AGCGGTCAGGGTGTGT-4	-4.13715	-6.04293	1CT2	CD8-S100B
AGCGGTCCACCAGATT-4	-4.66727	-3.29365	1CT2	CD4-LTB
AGCGGTCCACGCGAAA-4	-8.4891	-3.65925	1CT2	CD4-LTB
AGCGGTCCAGCAGTTT-4	-5.45645	-0.709958	1CT2	Tm-CD4
AGCGGTCCAGGGTTAG-4	-7.10434	-2.55492	1CT2	Tm-CD4
AGCGGTCGTAACGACG-4	-7.00216	0.602167	1CT2	Tm-CD4
AGCGGTCGTAAGTGGC-4	-6.86442	-0.896689	1CT2	Tm-CD4
AGCGGTCGTCGGGTCT-4	-6.8294	-3.70245	1CT2	CD4-LTB
AGCGGTCGTCTAGTCA-4	-4.9875	-6.28547	1CT2	CD8-S100B
AGCGGTCGTTCTCATT-4	-5.77805	-3.36194	1CT2	CD4-LTB
AGCGGTCTCCAAAGTC-4	-6.84984	-4.50343	1CT2	CD4-LTB
AGCGGTCTCGAGCCCA-4	-6.28313	0.586738	1CT2	Tm-CD4
AGCGGTCTCGCGGATC-4	-6.17572	-4.89415	1CT2	CD4-LTB
AGCGGTCTCTAGCACA-4	-3.36882	-5.76618	1CT2	CD8-S100B
AGCGTATAGAATGTGT-4	-5.97437	0.534041	1CT2	Tm-CD4
AGCGTATCAGACACTT-4	-6.07959	-0.314567	1CT2	Tm-CD4
AGCGTATCAGCCAATT-4	-7.84818	-3.47778	1CT2	CD4-LTB
AGCGTATCATGCTAGT-4	-6.49879	-3.52906	1CT2	CD4-LTB
AGCGTATGTCCCGACA-4	-5.30107	-6.24576	1CT2	CD8-S100B
AGCGTATGTCGTTGTA-4	-5.66889	-2.16491	1CT2	CD4-LTB
AGCGTATTCAGTTCGA-4	-3.41651	-4.46535	1CT2	CD8-S100B
AGCGTATTCATACGGT-4	-6.121	0.874973	1CT2	Tm-CD4
AGCGTATTCCTAAGTG-4	-6.69728	-2.00766	1CT2	Tm-CD4
AGCGTCGGTCGACTAT-4	-5.26932	-2.49491	1CT2	Tm-CD4
AGCTCCTAGATCCCAT-4	-6.27108	-1.18526	1CT2	Tm-CD4
AGCTCCTAGGACATTA-4	-3.2189	-2.22348	1CT2	T-cycling
AGCTCCTAGGCCATAG-4	-5.79392	-6.33097	1CT2	CD4-LTB
AGCTCCTAGTGGTAGC-4	-6.53616	-2.97335	1CT2	CD4-LTB
AGCTCCTCAAATTGCC-4	-7.8836	-2.02029	1CT2	Tm-CD4
AGCTCCTCACTGAAGG-4	-7.06654	-2.16077	1CT2	Tm-CD4
AGCTCCTGTCCGACGT-4	-7.24987	-1.0053	1CT2	Tm-CD4
AGCTCCTGTCGGCATC-4	-3.57188	-5.27139	1CT2	CD8-S100B
AGCTCCTGTGTATGGG-4	-7.07304	-2.45423	1CT2	Tm-CD4
AGCTCCTGTTACGGAG-4	-5.90704	0.797299	1CT2	Tm-CD4
AGCTCCTTCCTCGCAT-4	-4.49018	-2.83799	1CT2	CD4-LTB
AGCTCCTTCGTACCGG-4	-7.35551	-4.67886	1CT2	CD4-LTB
AGCTCCTTCTTCTGGC-4	-6.17319	-5.13568	1CT2	CD4-LTB
AGCTCTCAGCTCAACT-4	-3.20733	6.9667	1CT2	Tem-CD8
AGCTCTCAGCTCCCAG-4	-6.98553	-1.69251	1CT2	Tm-CD4
AGCTCTCAGGCTCTTA-4	-7.49957	-4.77746	1CT2	CD4-LTB
AGCTCTCAGGGCATGT-4	0.176806	6.01744	1CT2	Tem-CD8
AGCTCTCAGTGCTGCC-4	-4.33042	-6.13205	1CT2	CD8-S100B
AGCTCTCCAAGTCTGT-4	-6.54892	-1.41632	1CT2	Tm-CD4
AGCTCTCCAATTCCTT-4	-5.05482	-4.71087	1CT2	CD4-LTB
AGCTCTCCAGACAGGT-4	-3.73363	-5.57764	1CT2	CD8-S100B
AGCTCTCCAGCGTTCG-4	-5.84887	-5.22393	1CT2	CD4-LTB
AGCTCTCCAGTATGCT-4	-7.03082	0.427749	1CT2	Tm-CD4
AGCTCTCCATGCATGT-4	-6.71652	-2.72507	1CT2	CD4-LTB
AGCTCTCGTGAGGCTA-4	-5.10228	-0.7704	1CT2	Tm-CD4
AGCTCTCGTTCTGAAC-4	-4.93653	-6.26831	1CT2	CD8-S100B
AGCTCTCTCACTTCAT-4	-5.62369	-0.385012	1CT2	Tm-CD4
AGCTCTCTCAGCTGGC-4	-5.33081	-1.85244	1CT2	Tm-CD4
AGCTCTCTCGCCCTTA-4	-3.80893	-5.81709	1CT2	CD8-S100B
AGCTCTCTCTATGTGG-4	-4.67589	-1.75988	1CT2	Tm-CD4
AGCTTGAAGCTATGCT-4	-3.80019	-5.15404	1CT2	CD8-S100B
AGCTTGAAGCTCCCAG-4	-8.05451	-5.09107	1CT2	CD4-LTB
AGCTTGACATGCAACT-4	-4.65402	-2.93633	1CT2	CD4-LTB
AGCTTGACATGGGAAC-4	-5.73991	-0.0242647	1CT2	Tm-CD4
AGCTTGAGTACCCAAT-4	-7.62612	-3.08262	1CT2	CD4-LTB
AGCTTGAGTGTAAGTA-4	-4.27594	-6.72885	1CT2	CD8-S100B
AGCTTGAGTGTCCTCT-4	-3.68273	-4.50297	1CT2	CD8-S100B
AGCTTGAGTTAAAGAC-4	-8.14442	-4.85506	1CT2	CD4-LTB
AGCTTGAGTTGCGTTA-4	-5.84645	-3.87079	1CT2	CD4-LTB
AGCTTGATCAGGATCT-4	-3.53978	-4.51145	1CT2	CD8-S100B
AGCTTGATCATCTGCC-4	-7.01895	-1.79609	1CT2	Tm-CD4
AGCTTGATCCTCCTAG-4	-7.66642	-4.72763	1CT2	CD4-LTB
AGCTTGATCGGTCCGA-4	-7.52722	-5.6992	1CT2	CD4-LTB
AGGCCACCATCGACGC-4	-4.11261	-5.21477	1CT2	CD8-S100B
AGGCCACGTAAAGGAG-4	-3.78619	-4.86624	1CT2	CD8-S100B
AGGCCACGTGTCCTCT-4	-6.88472	-3.00978	1CT2	Tm-CD4
AGGCCACTCAACCAAC-4	-6.01723	-4.65578	1CT2	CD4-LTB
AGGCCACTCATGCATG-4	-5.3312	-1.53773	1CT2	Tm-CD4
AGGCCACTCATTGCGA-4	-7.0951	-5.44905	1CT2	CD4-LTB
AGGCCACTCCGCATAA-4	-6.42441	1.0593	1CT2	Tm-CD4
AGGCCACTCTAACCGA-4	-4.82765	-2.39038	1CT2	Tm-CD4
AGGCCACTCTCAACTT-4	-2.89963	5.27439	1CT2	Tem-CD8
AGGCCGTAGGCGATAC-4	-5.15821	-3.79112	1CT2	CD4-LTB
AGGCCGTAGGTGGGTT-4	-6.48118	-3.87394	1CT2	CD4-LTB
AGGCCGTGTACATCCA-4	-5.75427	-2.2112	1CT2	Tm-CD4
AGGCCGTGTCGGGTCT-4	-5.91306	0.634217	1CT2	Tm-CD4
AGGCCGTGTCTCCACT-4	-7.2341	-2.34174	1CT2	Tm-CD4
AGGCCGTGTGAAATCA-4	-4.69849	-5.73391	1CT2	CD4-LTB
AGGCCGTGTGGTACAG-4	-6.53976	-5.06403	1CT2	CD4-LTB
AGGCCGTGTTTGTTTC-4	-5.7955	-5.29729	1CT2	CD4-LTB
AGGCCGTTCGAATGGG-4	-5.03359	-0.755547	1CT2	Tm-CD4
AGGCCGTTCTCTGCTG-4	-6.90248	-2.39331	1CT2	Tm-CD4
AGGCCGTTCTGGTATG-4	-7.57171	0.787454	1CT2	Tm-CD4
AGGGAGTCAATTGCTG-4	-6.20227	-0.416875	1CT2	Tm-CD4
AGGGAGTCACGAAACG-4	-7.62994	-5.48247	1CT2	CD4-LTB
AGGGAGTCACTGTCGG-4	-4.35776	-4.94533	1CT2	CD8-S100B
AGGGAGTCATGGTCAT-4	-5.5519	-4.64965	1CT2	CD4-LTB
AGGGAGTGTTCAGGCC-4	-7.52722	-1.12434	1CT2	Tm-CD4
AGGGAGTGTTCCAACA-4	-7.62861	-4.28514	1CT2	CD4-LTB
AGGGAGTGTTCGGCAC-4	-8.3198	-4.35349	1CT2	CD4-LTB
AGGGAGTGTTGAGGTG-4	-8.18828	-4.8226	1CT2	CD4-LTB
AGGGAGTGTTGGAGGT-4	-7.17907	-4.68262	1CT2	CD4-LTB
AGGGAGTTCAACACTG-4	-3.04002	-4.63734	1CT2	CD8-S100B
AGGGAGTTCCACGTGG-4	-4.82659	-6.0818	1CT2	CD4-LTB
AGGGAGTTCTCTTATG-4	-5.24739	-5.23516	1CT2	CD4-LTB
AGGGAGTTCTGCCAGG-4	-4.75628	-3.3164	1CT2	CD4-LTB
AGGGATGAGGCAAAGA-4	-5.46884	-2.8478	1CT2	CD4-LTB
AGGGATGCACAACGTT-4	-8.9849	-3.08701	1CT2	CD4-LTB
AGGGATGCACTATCTT-4	-5.85796	-5.36788	1CT2	CD4-LTB
AGGGATGCAGCCTTTC-4	-5.88675	-4.95207	1CT2	CD4-LTB
AGGGATGCAGCTCCGA-4	-6.55358	-5.79125	1CT2	CD4-LTB
AGGGATGGTCTCTTTA-4	-8.10747	-3.52576	1CT2	CD4-LTB
AGGGATGGTTCGTGAT-4	-5.24618	-4.48104	1CT2	CD4-LTB
AGGGATGGTTCGTTGA-4	-6.13105	-0.343946	1CT2	Tm-CD4
AGGGTGAAGGACAGCT-4	-4.17366	-3.43785	1CT2	CD8-S100B
AGGGTGAAGTATGACA-4	-8.44082	-4.3169	1CT2	CD4-LTB
AGGGTGACAAGGTGTG-4	-5.94709	-6.43147	1CT2	CD4-LTB
AGGGTGACACCCATGG-4	-6.03356	-4.67963	1CT2	CD4-LTB
AGGGTGATCAACGAAA-4	-5.6693	-3.50289	1CT2	CD4-LTB
AGGGTGATCATGGTCA-4	-6.77671	-3.80688	1CT2	CD4-LTB
AGGGTGATCCAGAAGG-4	-3.91493	-6.14849	1CT2	CD8-S100B
AGGGTGATCCCAGGTG-4	-8.47674	-3.54152	1CT2	CD4-LTB
AGGGTGATCTGCGTAA-4	-5.41813	-4.55742	1CT2	CD4-LTB
AGGGTGATCTTGAGAC-4	-7.06859	-4.62116	1CT2	CD4-LTB
AGGTCATAGAGCTTCT-4	-6.39944	-5.33898	1CT2	CD4-LTB
AGGTCATAGATCCGAG-4	-5.9246	0.205433	1CT2	Tm-CD4
AGGTCATAGCGTTGCC-4	-3.87626	-5.59072	1CT2	CD8-S100B
AGGTCATAGCTGCCCA-4	-5.85097	-6.13347	1CT2	CD4-LTB
AGGTCATAGGCATGGT-4	-3.7503	-5.39231	1CT2	CD8-S100B
AGGTCATAGGTGGGTT-4	-5.58555	-1.4741	1CT2	Tm-CD4
AGGTCATCAAGGTTCT-4	-5.83755	-3.23605	1CT2	CD4-LTB
AGGTCATCAGGACCCT-4	-7.01288	-1.04383	1CT2	Tm-CD4
AGGTCATCAGTCTTCC-4	-5.36673	0.449791	1CT2	Tm-CD4
AGGTCATGTATGGTTC-4	-7.31833	-6.10371	1CT2	CD4-LTB
AGGTCATGTTACCGAT-4	-5.47341	-1.59421	1CT2	Tm-CD4
AGGTCATTCATGTAGC-4	-8.52219	-3.27792	1CT2	CD4-LTB
AGGTCATTCGTTTGCC-4	-3.99412	-4.29101	1CT2	CD8-S100B
AGGTCATTCTCTGTCG-4	-6.35654	-5.98274	1CT2	CD4-LTB
AGGTCCGAGAATTGTG-4	-3.58817	-5.29934	1CT2	CD8-S100B
AGGTCCGAGCAGCGTA-4	-6.89303	-1.39357	1CT2	Tm-CD4
AGGTCCGAGGGAGTAA-4	-3.8612	-6.01968	1CT2	CD8-S100B
AGGTCCGAGTAAGTAC-4	-4.5109	-3.05292	1CT2	CD4-LTB
AGGTCCGCATGGTAGG-4	-3.09629	-5.59581	1CT2	CD8-S100B
AGGTCCGGTAGGAGTC-4	-2.68352	5.82623	1CT2	Tem-CD8
AGGTCCGGTGGCGAAT-4	-7.95113	-3.89721	1CT2	CD4-LTB
AGGTCCGGTGTCGCTG-4	-6.62814	0.209783	1CT2	Tm-CD4
AGTAGTCCAGGTTTCA-4	-4.9973	-6.19392	1CT2	CD8-S100B
AGTAGTCCATGCTGGC-4	-5.10577	-5.61007	1CT2	CD4-LTB
AGTAGTCGTATTAGCC-4	-4.97039	-4.31761	1CT2	CD4-LTB
AGTAGTCGTCCAGTAT-4	-7.24451	-4.77317	1CT2	CD4-LTB
AGTAGTCGTTGCGCAC-4	-6.07245	-2.15026	1CT2	CD4-LTB
AGTAGTCTCGGCTACG-4	-7.43954	-0.590479	1CT2	Tm-CD4
AGTAGTCTCTCGTTTA-4	-6.35818	-5.80719	1CT2	CD4-LTB
AGTCTTTAGGGCATGT-4	-3.45363	2.82238	1CT2	CD8-S100B
AGTCTTTAGTTAGCGG-4	-4.73266	-5.18036	1CT2	CD4-LTB
AGTCTTTCACAGACTT-4	-6.27716	-3.38691	1CT2	CD4-LTB
AGTCTTTCACATTCGA-4	-4.46426	-3.18804	1CT2	CD4-LTB
AGTCTTTCACGAAGCA-4	-5.11348	-1.96559	1CT2	Tm-CD4
AGTCTTTCACGACGAA-4	-5.76388	-5.44978	1CT2	CD4-LTB
AGTCTTTCACGCATCG-4	-8.23086	-4.36579	1CT2	CD4-LTB
AGTCTTTCACTAGTAC-4	-3.31932	-4.0992	1CT2	CD8-S100B
AGTCTTTCAGGTCGTC-4	-5.06673	-4.54061	1CT2	CD4-LTB
AGTCTTTCAGTCACTA-4	-5.83356	-2.14912	1CT2	Tm-CD4
AGTCTTTCATCCTAGA-4	-5.37328	-5.76312	1CT2	CD4-LTB
AGTCTTTGTATCACCA-4	-5.42531	-1.88701	1CT2	Tm-CD4
AGTCTTTGTCACCTAA-4	-7.85482	-4.52677	1CT2	CD4-LTB
AGTCTTTGTCCGAACC-4	-3.34522	-4.50537	1CT2	CD8-S100B
AGTCTTTGTCGTTGTA-4	-4.2947	-5.82268	1CT2	CD8-S100B
AGTCTTTTCGTTTAGG-4	-7.80447	-3.4544	1CT2	CD4-LTB
AGTCTTTTCTTACCTA-4	-6.73428	-4.33587	1CT2	CD4-LTB
AGTGAGGAGGTGTGGT-4	-6.90418	-2.62775	1CT2	CD4-LTB
AGTGAGGAGTCCAGGA-4	-3.35415	-5.36933	1CT2	CD8-S100B
AGTGAGGCACCACCAG-4	-5.15521	-0.915375	1CT2	Tm-CD4
AGTGAGGCACGGCTAC-4	-6.41665	-5.09641	1CT2	CD4-LTB
AGTGAGGCAGGCGATA-4	-8.43153	-4.48632	1CT2	CD4-LTB
AGTGAGGCAGTAACGG-4	-5.18109	-3.74642	1CT2	CD4-LTB
AGTGAGGGTCGATTGT-4	-5.91009	-2.41027	1CT2	Tm-CD4
AGTGGGAAGTGAAGTT-4	-4.84879	-5.9113	1CT2	CD4-LTB
AGTGGGAAGTTAAGTG-4	-6.25491	-2.93546	1CT2	CD4-LTB
AGTGGGACACACAGAG-4	-6.14351	-1.74126	1CT2	Tm-CD4
AGTGGGACACCTATCC-4	-4.72164	-6.00886	1CT2	CD4-LTB
AGTGGGACACTATCTT-4	-6.21716	-4.26626	1CT2	CD4-LTB
AGTGGGACAGCCACCA-4	-3.55678	-6.07958	1CT2	CD8-S100B
AGTGGGACAGTGGAGT-4	-7.14124	0.421267	1CT2	Tm-CD4
AGTGGGAGTAGTAGTA-4	-5.5688	-2.55734	1CT2	CD4-LTB
AGTGGGAGTCAAGCGA-4	-6.70469	-5.82132	1CT2	CD4-LTB
AGTGGGAGTGTGAATA-4	-7.18367	-0.934813	1CT2	Tm-CD4
AGTGGGAGTTAGGGTG-4	-6.39167	0.404165	1CT2	Tm-CD4
AGTGGGATCACATAGC-4	-6.61924	-5.09801	1CT2	CD4-LTB
AGTGGGATCAGTGCAT-4	-6.21261	-1.47147	1CT2	Tm-CD4
AGTGGGATCATTTGGG-4	-5.63164	-5.71156	1CT2	CD4-LTB
AGTGGGATCCACTCCA-4	-7.97008	-3.96648	1CT2	CD4-LTB
AGTGGGATCGCCAAAT-4	-5.09639	-4.26078	1CT2	CD4-LTB
AGTGTCAAGAAGCCCA-4	-3.99465	-5.0111	1CT2	CD8-S100B
AGTGTCAAGACAGACC-4	-6.2401	0.692577	1CT2	Tm-CD4
AGTGTCAAGGATGGAA-4	-6.137	-0.754776	1CT2	Tm-CD4
AGTGTCAAGTGGCACA-4	-4.24055	-5.18988	1CT2	CD8-S100B
AGTGTCAAGTGTGAAT-4	-6.77808	-3.34401	1CT2	CD4-LTB
AGTGTCACAAGAAAGG-4	-5.39348	-3.74704	1CT2	CD4-LTB
AGTGTCACATCGGAAG-4	-5.89097	-6.5924	1CT2	CD4-LTB
AGTGTCACATTATCTC-4	-6.71562	-2.85786	1CT2	CD4-LTB
AGTGTCAGTAGGACAC-4	-5.78388	-0.807986	1CT2	Tm-CD4
AGTGTCAGTCTAGTGT-4	-7.04807	-1.74036	1CT2	Tm-CD4
AGTGTCATCAACGGGA-4	-6.3997	-5.93282	1CT2	CD4-LTB
AGTGTCATCGGAATCT-4	-6.55387	-6.38732	1CT2	CD4-LTB
AGTGTCATCTCTTGAT-4	-4.80359	-1.21054	1CT2	Tm-CD4
AGTGTCATCTGTCCGT-4	-6.3735	-0.382579	1CT2	Tm-CD4
AGTTGGTAGTCGATAA-4	-8.62508	-3.6352	1CT2	CD4-LTB
AGTTGGTAGTGTGAAT-4	-6.95691	-2.61368	1CT2	CD4-LTB
AGTTGGTCAGATCCAT-4	-5.99545	0.267505	1CT2	Tm-CD4
AGTTGGTCAGCATACT-4	-4.62563	-5.30301	1CT2	CD8-S100B
AGTTGGTCATCACAAC-4	-7.91342	-4.29335	1CT2	CD4-LTB
AGTTGGTGTAGCTCCG-4	-6.99533	-6.2121	1CT2	CD4-LTB
AGTTGGTGTAGGCTGA-4	-6.38783	-0.376804	1CT2	Tm-CD4
AGTTGGTGTCTCTCGT-4	-5.24343	-5.65724	1CT2	CD4-LTB
AGTTGGTTCATCACCC-4	-3.87369	-1.38695	1CT2	Tem-CD8
AGTTGGTTCGTTGCCT-4	-4.66748	-3.02665	1CT2	CD4-LTB
ATAACGCAGTGAAGAG-4	-5.03016	-5.77065	1CT2	CD4-LTB
ATAACGCCACCATCCT-4	-6.83255	1.05389	1CT2	Tm-CD4
ATAACGCCAGCGTAAG-4	-6.38577	-0.178292	1CT2	Tm-CD4
ATAACGCGTGCAGTAG-4	-4.08896	-5.51683	1CT2	CD8-S100B
ATAACGCGTTCCACAA-4	-4.58784	-4.01239	1CT2	CD4-LTB
ATAACGCTCAGGCAAG-4	-5.46024	-0.0751662	1CT2	Tm-CD4
ATAACGCTCCCATTAT-4	-7.75259	-2.53179	1CT2	CD4-LTB
ATAACGCTCCGCAAGC-4	-7.27981	-3.1836	1CT2	CD4-LTB
ATAACGCTCCTAAGTG-4	-6.04971	-5.52693	1CT2	CD4-LTB
ATAAGAGAGCCCAACC-4	-5.29016	-5.73689	1CT2	CD4-LTB
ATAAGAGAGGACAGAA-4	-6.16423	-4.37981	1CT2	CD4-LTB
ATAAGAGAGTCAATAG-4	-8.00596	-3.23337	1CT2	CD4-LTB
ATAAGAGCACAGCCCA-4	-5.52583	-6.22644	1CT2	CD4-LTB
ATAAGAGCAGCCACCA-4	-7.94909	-4.00622	1CT2	CD4-LTB
ATAAGAGCATGCGCAC-4	-4.74372	-6.61354	1CT2	CD8-S100B
ATAAGAGGTGGTGTAG-4	-8.48983	-3.8829	1CT2	CD4-LTB
ATAAGAGGTGTAACGG-4	-4.39336	9.47488	1CT2	Tm-CD4-HSPA1A
ATAAGAGGTTCACGGC-4	-7.32675	0.863701	1CT2	Tm-CD4
ATAAGAGTCAACGGCC-4	-5.08268	-0.48274	1CT2	Tm-CD4
ATAGACCAGATATGCA-4	-6.65159	-3.76746	1CT2	CD4-LTB
ATAGACCAGATGGCGT-4	-7.89655	-1.28159	1CT2	Tm-CD4
ATAGACCCACGAAGCA-4	-5.88339	0.204942	1CT2	Tm-CD4
ATAGACCGTTCTGAAC-4	-6.47916	-1.51731	1CT2	Tm-CD4
ATAGACCTCAACACCA-4	-8.78716	-3.51817	1CT2	CD4-LTB
ATAGACCTCCTTGCCA-4	-6.21426	-3.61688	1CT2	CD4-LTB
ATAGACCTCGCATGAT-4	1.10165	6.06962	1CT2	T-cycling
ATAGACCTCTAAGCCA-4	-4.32916	-3.89454	1CT2	CD4-LTB
ATAGACCTCTGCAGTA-4	-3.14701	-3.55747	1CT2	CD8-S100B
ATCACGAAGCTAGGCA-4	-5.80157	-5.49434	1CT2	CD4-LTB
ATCACGAAGTACGACG-4	-5.7678	-6.03825	1CT2	CD8-S100B
ATCACGACAAACTGCT-4	-3.80076	-5.98534	1CT2	CD8-S100B
ATCACGACAGTATGCT-4	-6.34738	-4.55867	1CT2	CD4-LTB
ATCACGACATTAGGCT-4	-7.74305	-5.43099	1CT2	CD4-LTB
ATCACGAGTAAATACG-4	-6.82394	-6.00426	1CT2	CD4-LTB
ATCACGAGTACCATCA-4	-5.20142	-3.1532	1CT2	CD4-LTB
ATCACGAGTATGAAAC-4	-6.38204	0.223463	1CT2	Tm-CD4
ATCACGAGTATTAGCC-4	-6.15007	-1.27789	1CT2	Tm-CD4
ATCACGAGTGAGGCTA-4	-3.36734	-4.8851	1CT2	CD8-S100B
ATCACGAGTTGAACTC-4	-6.15974	0.79425	1CT2	Tm-CD4
ATCACGATCAGTACGT-4	-6.04195	-0.268904	1CT2	Tm-CD4
ATCACGATCAGTCAGT-4	-4.18981	-6.51722	1CT2	CD8-S100B
ATCACGATCATGCATG-4	-6.39291	0.181567	1CT2	Tm-CD4
ATCACGATCCAAATGC-4	-3.93135	-4.99813	1CT2	CD8-S100B
ATCACGATCCTTGCCA-4	-5.0187	-5.09918	1CT2	CD8-S100B
ATCACGATCGATCCCT-4	-5.85777	-0.140194	1CT2	Tm-CD4
ATCATCTAGAAACGCC-4	-3.66744	-4.5869	1CT2	CD8-S100B
ATCATCTAGAGCCCAA-4	-4.12366	-6.30239	1CT2	CD8-S100B
ATCATCTAGCACCGCT-4	-4.36612	-5.77499	1CT2	CD8-S100B
ATCATCTAGGATGGAA-4	-5.87022	-3.18417	1CT2	CD4-LTB
ATCATCTAGGTGTGGT-4	-5.37037	0.259942	1CT2	Tm-CD4
ATCATCTCAATGAAAC-4	-3.8456	-2.73631	1CT2	CD8-S100B
ATCATCTGTCGAATCT-4	-5.11442	-4.86614	1CT2	CD4-LTB
ATCATCTTCCAGATCA-4	-4.00038	-5.10899	1CT2	CD8-S100B
ATCATGGAGAGCTATA-4	-6.85995	-3.82371	1CT2	CD4-LTB
ATCATGGAGATCCTGT-4	-6.59052	-2.341	1CT2	CD4-LTB
ATCATGGAGTTAGCGG-4	-5.14656	-6.21533	1CT2	CD8-S100B
ATCATGGAGTTCGATC-4	-3.31577	-4.33104	1CT2	CD8-S100B
ATCATGGAGTTGTCGT-4	-3.64537	-4.14542	1CT2	CD8-S100B
ATCATGGCACATGGGA-4	-6.57512	-4.20732	1CT2	CD4-LTB
ATCATGGCACTGTTAG-4	-4.02692	-3.72992	1CT2	CD8-S100B
ATCATGGCAGCCAATT-4	-5.74636	-5.65367	1CT2	CD4-LTB
ATCATGGGTACTCTCC-4	-7.00916	-3.76196	1CT2	CD4-LTB
ATCATGGGTAGCGTGA-4	-4.59618	-6.30359	1CT2	CD8-S100B
ATCATGGGTCATATCG-4	-7.02376	-3.37073	1CT2	CD4-LTB
ATCATGGGTTATCCGA-4	-4.93029	-4.87979	1CT2	CD4-LTB
ATCATGGGTTGCGCAC-4	-5.97354	-1.82021	1CT2	Tm-CD4
ATCATGGTCACAGGCC-4	-5.26405	-1.60491	1CT2	Tm-CD4
ATCATGGTCACCTCGT-4	-7.22079	-2.05835	1CT2	Tm-CD4
ATCATGGTCCAAGCCG-4	-4.6681	-1.63973	1CT2	Tm-CD4
ATCATGGTCCTCGCAT-4	-4.11719	-6.4986	1CT2	CD8-S100B
ATCCACCAGATCCCGC-4	-3.80266	-5.65124	1CT2	CD8-S100B
ATCCACCAGCATGGCA-4	-8.01107	-4.44051	1CT2	CD4-LTB
ATCCACCAGGAGTCTG-4	-4.96341	-4.29121	1CT2	CD4-LTB
ATCCACCAGTCTCCTC-4	-5.1424	-5.31195	1CT2	CD4-LTB
ATCCACCCAAAGAATC-4	-8.39057	-3.34432	1CT2	CD4-LTB
ATCCACCCACATCTTT-4	-7.78183	-3.71277	1CT2	CD4-LTB
ATCCACCCACCTGGTG-4	-4.82791	-0.593006	1CT2	Tm-CD4
ATCCACCCAGGTCGTC-4	-5.97748	0.965523	1CT2	Tm-CD4
ATCCACCCATCTACGA-4	-6.8032	-2.45753	1CT2	Tm-CD4
ATCCACCGTAAACACA-4	-5.50168	-1.82251	1CT2	Tm-CD4
ATCCACCGTCACTTCC-4	-6.58673	-4.07399	1CT2	CD4-LTB
ATCCACCGTGCGGTAA-4	-5.90345	-5.28704	1CT2	CD4-LTB
ATCCACCGTGTAACGG-4	-4.90296	-0.853127	1CT2	Tm-CD4
ATCCACCGTTACCAGT-4	-5.97508	-1.69717	1CT2	Tm-CD4
ATCCACCGTTACGTCA-4	-6.598	0.212861	1CT2	Tm-CD4
ATCCACCTCAGGATCT-4	-6.0414	-2.5675	1CT2	CD4-LTB
ATCCACCTCCTAGGGC-4	-4.74847	-1.99858	1CT2	Tm-CD4
ATCCACCTCGGTGTTA-4	-5.31807	-1.76118	1CT2	Tm-CD4
ATCCACCTCTGGCGAC-4	-5.55617	-4.1335	1CT2	CD4-LTB
ATCCACCTCTGTGCAA-4	-6.46627	-4.46034	1CT2	CD4-LTB
ATCCGAAAGGCTACGA-4	-5.26303	0.0510713	1CT2	Tm-CD4
ATCCGAAAGTCCCACG-4	-6.58476	1.88036	1CT2	Tem-CD8
ATCCGAAAGTGGAGAA-4	-7.12616	-2.96151	1CT2	CD4-LTB
ATCCGAACAAGAAAGG-4	-3.04573	-4.59064	1CT2	CD8-S100B
ATCCGAACACAGATTC-4	-3.53063	-5.54291	1CT2	CD8-S100B
ATCCGAACACAGGCCT-4	-3.63584	2.69437	1CT2	Tem-CD8
ATCCGAAGTTCGTTGA-4	-5.69801	-5.28544	1CT2	CD4-LTB
ATCCGAATCATGCTCC-4	-5.79216	-4.13186	1CT2	CD4-LTB
ATCCGAATCATTATCC-4	-4.73759	-4.64461	1CT2	CD8-S100B
ATCCGAATCCACTGGG-4	-3.36491	-4.95768	1CT2	CD8-S100B
ATCCGAATCGATGAGG-4	-6.22673	-5.8493	1CT2	CD4-LTB
ATCCGAATCGCAGGCT-4	-6.0471	0.831552	1CT2	Tm-CD4
ATCCGAATCTATGTGG-4	-5.81464	-1.57426	1CT2	Tm-CD4
ATCGAGTAGCCAACAG-4	-5.77727	-3.27492	1CT2	CD4-LTB
ATCGAGTAGGCTAGAC-4	-5.83873	-6.03443	1CT2	CD4-LTB
ATCGAGTAGGCTCATT-4	-5.22315	0.0212965	1CT2	Tm-CD4
ATCGAGTAGGGATCTG-4	-7.34264	-0.816756	1CT2	Tm-CD4
ATCGAGTCAAGAGTCG-4	-6.56217	-1.98385	1CT2	Tm-CD4
ATCGAGTCAATCACAC-4	-4.81452	-4.2142	1CT2	CD4-LTB
ATCGAGTCACCACCAG-4	-7.41452	-0.877184	1CT2	Tm-CD4
ATCGAGTCAGCTGTGC-4	-5.29859	-6.40634	1CT2	CD4-LTB
ATCGAGTCAGGAATCG-4	-7.05559	-6.02937	1CT2	CD4-LTB
ATCGAGTCATGGTAGG-4	-4.99013	-6.3817	1CT2	CD8-S100B
ATCGAGTGTCAGGACA-4	-5.78553	-0.489866	1CT2	Tm-CD4
ATCGAGTGTTACGTCA-4	-4.3714	-3.90009	1CT2	CD4-LTB
ATCGAGTTCATCTGCC-4	-6.90866	-4.28089	1CT2	CD4-LTB
ATCGAGTTCCGTAGGC-4	-7.12254	-3.57373	1CT2	CD4-LTB
ATCTACTAGCCAGGAT-4	-4.41003	-5.72692	1CT2	Tm-CD4
ATCTACTAGCGTAATA-4	-6.23536	0.841396	1CT2	Tm-CD4
ATCTACTCAAAGGAAG-4	-5.86511	-4.7233	1CT2	CD4-LTB
ATCTACTCACAAGACG-4	-4.03642	-6.0802	1CT2	CD8-S100B
ATCTACTCACATTTCT-4	-6.20668	-4.13666	1CT2	CD4-LTB
ATCTACTCACGGACAA-4	-7.06643	-6.0576	1CT2	CD4-LTB
ATCTACTCACTACAGT-4	-4.20728	-3.00973	1CT2	CD4-LTB
ATCTACTCAGCATACT-4	-5.95135	-0.0462963	1CT2	Tm-CD4
ATCTACTCAGTATGCT-4	-4.85599	-2.13743	1CT2	Tm-CD4
ATCTACTCATCGGACC-4	-5.52728	-1.92867	1CT2	Tm-CD4
ATCTACTGTACAGTTC-4	-7.92149	-3.92396	1CT2	CD4-LTB
ATCTACTGTATCTGCA-4	-7.7219	-3.75127	1CT2	CD4-LTB
ATCTACTGTCCAGTGC-4	-5.66829	0.325403	1CT2	Tm-CD4
ATCTACTGTCCGCTGA-4	-5.55309	-2.26507	1CT2	CD4-LTB
ATCTACTGTGACGGTA-4	-6.74661	-4.28768	1CT2	CD4-LTB
ATCTACTGTTACCAGT-4	-6.61187	-3.05212	1CT2	CD4-LTB
ATCTACTGTTCGTTGA-4	-6.85965	-6.12863	1CT2	CD4-LTB
ATCTACTTCGTCACGG-4	-3.4075	-5.0221	1CT2	CD8-S100B
ATCTGCCCAAAGCGGT-4	-6.63079	-4.7421	1CT2	CD4-LTB
ATCTGCCCAGATGGGT-4	-8.21534	-4.39141	1CT2	CD4-LTB
ATCTGCCCAGCTGTTA-4	-6.54957	-4.05578	1CT2	CD4-LTB
ATCTGCCCAGTCTTCC-4	-6.64195	-4.48755	1CT2	CD4-LTB
ATCTGCCCATGGATGG-4	-6.18683	-5.55049	1CT2	CD4-LTB
ATCTGCCCATTAACCG-4	-6.17633	-4.24282	1CT2	CD4-LTB
ATCTGCCGTCGTGGCT-4	-8.03535	-3.16843	1CT2	Tm-CD4
ATCTGCCGTCTCAACA-4	-4.95991	-3.8454	1CT2	CD4-LTB
ATCTGCCGTCTTGCGG-4	-5.98814	-3.66392	1CT2	CD4-LTB
ATCTGCCGTGACCAAG-4	-4.73651	-4.97231	1CT2	CD4-LTB
ATCTGCCGTGTGACGA-4	-5.65153	-1.06053	1CT2	Tm-CD4
ATCTGCCTCAACGGCC-4	-6.93489	-3.02287	1CT2	CD4-LTB
ATCTGCCTCACCCGAG-4	-3.51917	-5.39701	1CT2	CD8-S100B
ATCTGCCTCGACCAGC-4	-5.91073	-5.51902	1CT2	CD4-LTB
ATGAGGGAGACGCACA-4	-5.71242	-4.39557	1CT2	CD4-LTB
ATGAGGGAGAGACTAT-4	-4.68645	-4.77758	1CT2	CD8-S100B
ATGAGGGAGATAGTCA-4	-3.69111	-4.53713	1CT2	CD8-S100B
ATGAGGGCAGTATAAG-4	-4.59366	-0.899682	1CT2	Tm-CD4
ATGAGGGCAGTTTACG-4	-3.4316	-5.73872	1CT2	CD8-S100B
ATGAGGGCATCGTCGG-4	-6.58727	-3.12547	1CT2	CD4-LTB
ATGAGGGGTCACTTCC-4	-6.90523	-5.54995	1CT2	CD4-LTB
ATGAGGGTCAACCATG-4	-8.04072	-3.57695	1CT2	CD4-LTB
ATGAGGGTCGGTGTTA-4	-4.34453	-6.31685	1CT2	CD8-S100B
ATGCGATAGCTAGCCC-4	-6.81361	-1.83864	1CT2	Tm-CD4
ATGCGATAGCTAGGCA-4	-3.6909	-5.76554	1CT2	CD8-S100B
ATGCGATAGGACATTA-4	-3.55906	-5.65116	1CT2	CD8-S100B
ATGCGATAGGCGCTCT-4	-6.93954	-5.85968	1CT2	CD4-LTB
ATGCGATAGGTGCACA-4	-5.49222	-5.72244	1CT2	CD4-LTB
ATGCGATCAAATCCGT-4	-5.78231	-4.492	1CT2	CD4-LTB
ATGCGATCACGAAATA-4	-4.17217	-3.32399	1CT2	CD4-LTB
ATGCGATCACGAGAGT-4	-3.97776	-5.8066	1CT2	CD8-S100B
ATGCGATGTAGTAGTA-4	-7.42676	-4.73446	1CT2	CD4-LTB
ATGCGATGTCATACTG-4	-6.14876	-4.53077	1CT2	CD4-LTB
ATGCGATGTTAAGACA-4	-3.86072	-6.20073	1CT2	CD8-S100B
ATGCGATTCAAGGTAA-4	-5.79121	-4.5543	1CT2	CD4-LTB
ATGCGATTCCTATGTT-4	-6.03079	0.139276	1CT2	Tm-CD4
ATGCGATTCGTGGTCG-4	-7.50789	-4.29823	1CT2	CD4-LTB
ATGCGATTCTGATTCT-4	-4.19188	-6.0673	1CT2	CD8-S100B
ATGGGAGCACTTGGAT-4	-5.19391	-1.72786	1CT2	Tm-CD4
ATGGGAGCATCGGAAG-4	-6.79919	-5.7301	1CT2	CD4-LTB
ATGGGAGGTAAATGAC-4	-6.38574	0.592192	1CT2	Tm-CD4
ATGGGAGGTCATGCCG-4	-5.19999	-2.93971	1CT2	CD4-LTB
ATGGGAGGTTTGGGCC-4	-5.6585	-4.33951	1CT2	CD4-LTB
ATGGGAGTCGATCCCT-4	-3.233	-5.23164	1CT2	CD8-S100B
ATGGGAGTCGGCGCTA-4	-9.03637	-2.99693	1CT2	CD4-LTB
ATGGGAGTCGTTTAGG-4	-3.78601	-3.78238	1CT2	CD8-S100B
ATGTGTGAGCACAGGT-4	-4.59346	-5.99722	1CT2	CD8-S100B
ATGTGTGAGGGTCTCC-4	-7.06015	0.687679	1CT2	Tm-CD4
ATGTGTGAGTGGAGTC-4	-6.44357	-2.99851	1CT2	CD4-LTB
ATGTGTGCAAGCCATT-4	-3.2481	-5.59511	1CT2	CD8-S100B
ATGTGTGCACTACAGT-4	-7.51968	-3.62849	1CT2	CD4-LTB
ATGTGTGCACTATCTT-4	-5.4314	-0.103136	1CT2	Tm-CD4
ATGTGTGCAGTGAGTG-4	-6.09288	-4.34819	1CT2	CD4-LTB
ATGTGTGGTTAGATGA-4	-4.96097	-1.81472	1CT2	Tm-CD4
ATGTGTGGTTAGTGGG-4	-6.21378	-2.13851	1CT2	Tm-CD4
ATGTGTGTCTTGAGGT-4	-7.57294	-1.72474	1CT2	Tm-CD4
ATTACTCAGAGTCGGT-4	-8.08964	-4.23537	1CT2	CD4-LTB
ATTACTCAGATAGCAT-4	-5.07512	0.131975	1CT2	Tm-CD4
ATTACTCAGGGTATCG-4	-4.51819	-0.842169	1CT2	Tm-CD4
ATTACTCCAATACGCT-4	-6.54293	-4.35877	1CT2	CD4-LTB
ATTACTCCATCACGTA-4	-5.65052	-1.97089	1CT2	Tm-CD4
ATTACTCCATGCAACT-4	-7.6467	-3.36851	1CT2	CD4-LTB
ATTACTCCATGGTCAT-4	-3.86553	2.36293	1CT2	Tem-CD8
ATTACTCGTAATAGCA-4	-7.14348	-3.67675	1CT2	CD4-LTB
[truncated: 59,562 more rows]
